# Supplementary material for: Prevalence and determinants of hypertension in underrepresented indigenous populations of Nepal
Source: PLOS Glob Public Health. 2022 Feb 18;2(2):e0000133. doi: 10.1371/journal.pgph.0000133 (PMC10021878; doi:10.1371/journal.pgph.0000133)
Supplement: S2 Table — (CSV) [file pgph.0000133.s002.csv]

PID	POP	LAT	LON	ALT	LOC	AGE	SEX	HLE	MS	HS	NOC	GRA	GRA_FREQ	VEG_FREQ	FISH	MEAT	SODA	MILK	YGRT	YGRT_FREQ	FERM	FERM_FREQ	COOK_FREQ	SCAR	DRK	DRK_SAF	DRK_TRE	FUEL	OD	INT	INT_MOD	SMOK	SMOK_QTY	TOBA	ALCO	ALCO_FREQ	EXER	EXER_FREQ	SICK	MED	TRAD_MED	BRUSH	FLOSS	HGT	WGT	BMI	SYS	DIA	BPM
NEPGBH5414H	Bote	27.6	84.5	118.9	Semi-urban	45	M	4	Married	4	4	MostlyRice	Twice_daily	Twice_daily	Rarely	Rarely	Rarely	Rarely	No	None	No	None	Never	Yes	Tubewell	No	No	Mostly_solid	No	No	None	No	None	Yes	Yes	Frequently	No	None	Yes	Not_used_in_last_0-6mos	Not_used_in_last_0-6mos	Yes	No	158.8	55.5	22	133.3	97.3	76
NEPSND3313M	Bote	27.6	84.5	118.9	Semi-urban	32	F	0	Married	4	4	MostlyRice	Twice_daily	Twice_daily	Weekly	Rarely	Rarely	Rarely	Yes	Rarely	Yes	Rarely	Everyday	Yes	Tubewell	No	No	Solid	No	No	None	Yes	B	No	No	None	Yes	Daily	Yes	Not_used_in_last_0-6mos	Used_in_last_0-6mos	Yes	No	150.2	48.4	21.5	118	85.7	73.7
NEPBBZ0087D	Bote	27.6	84.5	118.9	Semi-urban	65.5	F	0	Married	3	5	MostlyRice	Twice_daily	Twice_daily	Weekly	Weekly	Rarely	Rarely	Yes	Rarely	Yes	Weekly	Everyday	No	Tap	No	No	Solid	No	No	None	No	None	No	No	None	Yes	Daily	Yes	Used_in_last_0-6mos	Never	Yes	No	145.7	58.6	27.6	129.7	91.7	77
NEPJMB8801X	Bote	27.6	84.5	118.9	Semi-urban	25	F	5	Married	3	2	MostlyRice	Twice_daily	Twice_daily	Rarely	Weekly	Rarely	Rarely	Yes	Rarely	Yes	Weekly	Everyday	No	Tubewell	No	No	Solid	No	No	None	No	None	No	No	None	No	None	Yes	Not_used_in_last_0-6mos	Never	Yes	No	152.6	62.7	26.9	104	76.7	74.3
NEPVUQ1668H	Bote	27.6	84.5	129.8	Semi-urban	36	F	0	Married	9	2	MostlyRice	Twice_daily	Twice_daily	Rarely	Rarely	Rarely	Rarely	Yes	Rarely	Yes	Weekly	Everyday	Yes	Tubewell	Yes	No	Solid	No	No	None	No	None	No	Yes	Frequently	No	None	Yes	Not_used_in_last_0-6mos	Never	Yes	No	155	67.4	28.1	114.3	87.3	85.3
NEPBPA3956E	Bote	27.6	84.5	129.8	Semi-urban	50	F	0	Married	9	7	MostlyRice	Twice_daily	Twice_daily	Rarely	Weekly	Rarely	Rarely	No	None	Yes	Rarely	Never	Yes	Tubewell	Yes	No	Solid	No	No	None	No	None	Yes	Yes	Frequently	Yes	Daily	Yes	Used_in_last_0-6mos	Never	Yes	No	150.7	47.8	21	109.7	80.7	90
NEPORU1956T	Chepang	27.7	84.7	914.4	Rural	39	M	0	Married	6	3	Nonrice	Twice_daily	Twice_daily	Rarely	Rarely	Rarely	Rarely	Yes	Rarely	Yes	Weekly	Never	Yes	Tap	No	No	Solid	No	No	None	Yes	A	No	Yes	Frequently	Yes	Daily	Yes	Never	Never	Yes	No	156.5	66.5	27.2	128.7	100.3	59
NEPGSA2139N	Chepang	27.7	84.7	914.4	Rural	45	M	3	Married	5	5	Nonrice	Twice_daily	Twice_daily	Rarely	Rarely	Rarely	Rarely	Yes	Rarely	Yes	Daily	Seldom	Yes	Tap	No	No	Solid	No	No	None	Yes	A	Yes	No	None	Yes	Daily	Yes	Never	Never	Yes	No	160.1	46	17.9	134	82	77.3
NEPKZY0900F	Chepang	27.7	84.7	914.4	Rural	62	M	0	Married	11	6	Nonrice	Twice_daily	Twice_daily	Rarely	Rarely	Rarely	Rarely	No	None	Yes	Rarely	Everyday	No	Tap	No	No	Solid	No	No	None	Yes	A	Yes	Yes	Frequently	No	None	Yes	Never	Used_in_last_0-6mos	No	No	166	54.3	19.7	139.3	85.7	68.7
NEPYVK8976Z	Chepang	27.7	84.7	914.4	Rural	31	M	5	Married	5	3	Nonrice	Twice_daily	Twice_daily	Rarely	Weekly	Rarely	Rarely	Yes	Rarely	Yes	Daily	Seldom	Yes	Tap	No	No	Solid	No	No	None	No	None	Yes	Yes	Frequently	Yes	Daily	Yes	Never	Used_in_last_0-6mos	Yes	No	157.2	54.1	21.9	135	103.7	64.3
NEPNDF4221A	Chepang	27.7	84.7	914.4	Rural	42	M	8	Married	6	4	Nonrice	Twice_daily	Twice_daily	Rarely	Rarely	Rarely	Rarely	Yes	Rarely	Yes	Rarely	Everyday	No	Tap	No	No	Solid	No	No	None	No	None	Yes	Yes	Frequently	No	None	Yes	Not_used_in_last_0-6mos	Never	Yes	No	160.2	49.6	19.3	132	93	105
NEPGAF0107D	Chepang	27.7	84.7	914.4	Rural	27	M	8	Married	6	3	Nonrice	Twice_daily	Twice_daily	Rarely	Rarely	Rarely	Rarely	No	None	Yes	Rarely	Everyday	Yes	Tap	No	No	Solid	Yes	No	None	No	None	No	No	None	No	None	Yes	Never	Never	Yes	No	158.2	66.3	26.5	113.7	82.3	61.7
NEPDEC7053C	Chepang	27.7	84.7	961	Rural	36	M	3	Married	7	5	Nonrice	Twice_daily	Twice_daily	Rarely	Rarely	Rarely	Rarely	Yes	Rarely	Yes	Daily	Never	No	Tap	No	No	Solid	No	No	None	No	None	No	No	None	No	None	Yes	Never	Never	Yes	No	158.9	62.8	24.9	108.3	79	66.3
NEPJST0351P	Chepang	27.7	84.7	961	Rural	38	M	5	Married	5	3	Nonrice	Twice_daily	Twice_daily	Rarely	Rarely	Rarely	Rarely	Yes	Rarely	Yes	Rarely	Everyday	Yes	Tap	No	No	Solid	No	No	None	No	None	No	Yes	Frequently	No	None	Yes	Not_used_in_last_0-6mos	Never	Yes	No	157.9	52.9	21.2	124.7	95	72.3
NEPYYY4472H	Chepang	27.7	84.7	961	Rural	24	M	10	Married	6	1	Nonrice	Twice_daily	Twice_daily	Rarely	Rarely	Rarely	Rarely	Yes	Regularly	Yes	Weekly	Everyday	No	Tap	No	No	Solid	Yes	No	None	No	None	No	Yes	Rarely	Yes	Daily	Yes	Used_in_last_0-6mos	Used_in_last_0-6mos	Yes	No	149.7	47.6	21.2	110	82	63.7
NEPQDJ0329B	Chepang	27.7	84.7	1027.2	Rural	40	M	3	Married	5	3	Nonrice	Twice_daily	Twice_daily	Rarely	Rarely	Rarely	Rarely	Yes	Rarely	Yes	Weekly	Seldom	Yes	Tap	No	No	Solid	Yes	No	None	Yes	C	Yes	Yes	Frequently	Yes	Daily	Yes	Not_used_in_last_0-6mos	Not_used_in_last_0-6mos	Yes	No	145.4	41.7	19.7	151	116.3	74
NEPFWJ5421Y	Chepang	27.7	84.7	978.1	Rural	30	M	10	Married	12	0	MostlyRice	Twice_daily	Twice_daily	Rarely	Rarely	Rarely	Weekly	No	None	Yes	Weekly	Seldom	Yes	Tap	No	No	Solid	No	Yes	D	Yes	C	No	Yes	Frequently	Yes	Daily	Yes	Not_used_in_last_0-6mos	Never	Yes	No	150.8	42.9	18.9	94	75.3	92.7
NEPPXX9177M	Chepang	27.7	84.7	914.4	Rural	40	F	0	Married	7	5	Nonrice	Twice_daily	Twice_daily	Rarely	Rarely	Rarely	Rarely	Yes	Rarely	Yes	Weekly	Everyday	Yes	Tap	No	No	Solid	No	No	None	No	None	No	Yes	Rarely	Yes	Daily	Yes	Never	Never	Yes	No	142.7	37.2	18.3	119	80	59
NEPSGX7720X	Chepang	27.7	84.7	914.4	Rural	30	F	0	Married	9	7	Nonrice	Twice_daily	Twice_daily	Rarely	Rarely	Rarely	Rarely	Yes	Rarely	Yes	Weekly	Everyday	Yes	Tap	No	No	Solid	No	No	None	No	None	No	No	None	Yes	Daily	Yes	Never	Never	Yes	No	142.3	43.1	21.3	104.3	79.7	94
NEPOQQ6038F	Chepang	27.7	84.7	914.4	Rural	19	F	0	Married	6	1	Nonrice	Twice_daily	Twice_daily	Rarely	Rarely	Rarely	Rarely	Yes	Rarely	Yes	Daily	Everyday	Yes	Tap	No	No	Solid	Yes	No	None	No	None	No	Yes	Rarely	No	None	Yes	Not_used_in_last_0-6mos	Not_used_in_last_0-6mos	No	No	147.7	36.4	16.7	92.3	68.7	83.7
NEPKSL1889O	Chepang	27.7	84.7	914.4	Rural	45	F	0	Married	5	3	Nonrice	Twice_daily	Twice_daily	Rarely	Rarely	Rarely	Weekly	Yes	Regularly	Yes	Weekly	Everyday	No	Tap	No	No	Solid	Yes	No	None	Yes	A	No	Yes	Rarely	Yes	Daily	No	Used_in_last_0-6mos	Never	Yes	No	144.7	47.2	22.5	127.7	82.3	60.7
NEPBHU0747Y	Chepang	27.7	84.7	914.4	Rural	26	F	0	Married	5	3	Nonrice	Twice_daily	Twice_daily	Rarely	Rarely	Rarely	Rarely	Yes	Rarely	Yes	Weekly	Everyday	No	Tap	No	No	Solid	Yes	No	None	Yes	A	No	Yes	Rarely	Yes	Daily	Yes	Used_in_last_0-6mos	Used_in_last_0-6mos	Yes	No	149.5	48.6	21.7	110.3	74.3	77.3
NEPKMG6242A	Chepang	27.7	84.7	1027.2	Rural	47	F	0	Married	9	5	Nonrice	Twice_daily	Twice_daily	Rarely	Rarely	Rarely	Weekly	Yes	Regularly	Yes	Weekly	Everyday	No	Tap	No	No	Solid	No	No	None	No	None	No	Yes	Rarely	Yes	Daily	Yes	Never	Never	Yes	No	149.9	55.2	24.6	142.3	109	79.3
NEPPLX9078N	Chepang	27.7	84.7	978.1	Rural	35	F	0	Married	4	4	Nonrice	Twice_daily	Twice_daily	Rarely	Rarely	Rarely	Rarely	Yes	Rarely	Yes	Weekly	Everyday	No	Tap	No	No	Solid	No	No	None	No	None	No	Yes	Rarely	Yes	Daily	Yes	Not_used_in_last_0-6mos	Not_used_in_last_0-6mos	Yes	No	150.8	54.4	23.9	112.7	87.7	79
NEPNVP6199Y	Chepang	27.7	84.7	978.1	Rural	28	F	7	Married	8	4	Nonrice	Twice_daily	Twice_daily	Rarely	Rarely	Rarely	Rarely	Yes	Rarely	Yes	Weekly	Everyday	No	Tap	No	No	Solid	No	No	None	No	None	No	Yes	Rarely	Yes	Daily	Yes	Used_in_last_0-6mos	Used_in_last_0-6mos	Yes	No	142.1	37.7	18.7	105.7	73.7	67.7
NEPHUH5691M	Chepang	27.7	84.7	921.1	Rural	31	F	3	Married	8	5	Nonrice	Twice_daily	Twice_daily	Rarely	Rarely	Rarely	Rarely	Yes	Rarely	Yes	Weekly	Everyday	Yes	Tap	No	No	Solid	No	No	None	No	None	No	No	None	Yes	Daily	Yes	Not_used_in_last_0-6mos	Used_in_last_0-6mos	Yes	No	147.6	48.6	22.3	112	78.7	58.7
NEPCDL9460V	Chepang	27.7	84.7	921.1	Rural	20	F	7	Single_or_unmarried	5	0	MostlyRice	Twice_daily	Twice_daily	Rarely	Rarely	Rarely	Rarely	Yes	Regularly	Yes	Daily	Seldom	Yes	Tap	No	No	Solid	No	No	None	Yes	A	No	No	None	Yes	Daily	Yes	Not_used_in_last_0-6mos	Never	Yes	No	151.2	49.9	21.8	113.3	84	69.7
NEPPBA1435O	Chepang	27.7	84.7	921.1	Rural	20	F	10	Married	11	0	MostlyRice	Twice_daily	Twice_daily	Rarely	Rarely	Rarely	Rarely	Yes	Rarely	Yes	Weekly	Seldom	No	Tap	No	No	Solid	No	No	None	No	None	No	No	None	Yes	Less	Yes	Never	Never	Yes	No	151.8	48.8	21.2	97	67	86.3
NEPDGA8075Q	Chepang	27.7	84.7	921.1	Rural	65	F	5	Widow_widower	1	1	Nonrice	Twice_daily	Twice_daily	Rarely	Rarely	Rarely	Rarely	Yes	Rarely	Yes	Weekly	Everyday	Yes	Tap	No	No	Solid	No	No	None	No	None	No	Yes	Rarely	Yes	Daily	Yes	Not_used_in_last_0-6mos	Never	Yes	No	145.8	34.4	16.2	135.7	95	94.3
NEPJFP7234W	Chepang	27.7	84.7	921.1	Rural	41	F	0	Married	4	2	Nonrice	Twice_daily	Twice_daily	Rarely	Rarely	Rarely	Rarely	No	None	Yes	Weekly	Everyday	No	Tap	No	No	Solid	Yes	No	None	No	None	No	No	None	Yes	Daily	Yes	Never	Used_in_last_0-6mos	Yes	No	153	63	26.9	127.7	97	97.7
NEPODM5909N	Chepang	27.7	84.7	921.1	Rural	24	F	9	Single_or_unmarried	8	0	MostlyRice	Twice_daily	Twice_daily	Rarely	Rarely	Rarely	Rarely	Yes	Rarely	Yes	Daily	Seldom	No	Tap	Yes	No	Solid	No	Yes	D	No	None	No	No	None	Yes	Daily	Yes	Not_used_in_last_0-6mos	Not_used_in_last_0-6mos	Yes	No	145.1	38.7	18.4	98	74.3	84.3
NEPLIV3141D	Chepang	27.7	84.7	921.1	Rural	32	F	5	Married	7	3	Nonrice	Twice_daily	Twice_daily	Rarely	Rarely	Rarely	Rarely	Yes	Rarely	Yes	Weekly	Everyday	No	Tap	No	No	Solid	No	No	None	No	None	No	Yes	Frequently	Yes	Daily	Yes	Not_used_in_last_0-6mos	Never	Yes	No	147.8	45	20.6	136.3	103	89
NEPIBH5314I	Chepang	27.7	84.7	921.1	Rural	33	F	3	Married	12	3	Nonrice	Twice_daily	Twice_daily	Rarely	Rarely	Rarely	Rarely	Yes	Rarely	Yes	Weekly	Everyday	No	Tap	No	No	Solid	Yes	No	None	No	None	No	No	None	Yes	Daily	Yes	Never	Used_in_last_0-6mos	No	No	152.5	44.2	19	105.3	78.7	69
NEPHXK9601I	Darai	27.6	84.5	126.8	Semi-urban	50	M	10	Married	4	5	MostlyRice	Twice_daily	Twice_daily	Rarely	Weekly	Rarely	Rarely	Yes	Rarely	Yes	Weekly	Seldom	Yes	Tubewell	No	No	Mostly_solid	No	Yes	D	No	None	Yes	Yes	Rarely	Yes	Daily	Yes	Not_used_in_last_0-6mos	Never	Yes	No	156.8	60.5	24.6	126.7	96.3	72.7
NEPHZZ0652D	Darai	27.6	84.5	125.9	Semi-urban	73	M	0	Married	2	4	MostlyRice	Twice_daily	Twice_daily	Rarely	Rarely	Rarely	Rarely	Yes	Rarely	Yes	Weekly	Never	No	Tubewell	No	No	Solid	No	No	None	No	None	Yes	No	None	No	None	Yes	Not_used_in_last_0-6mos	Never	Yes	No	157.4	50.8	20.5	168.7	80	62
NEPIAM1999L	Darai	27.6	84.5	125.9	Semi-urban	78	M	0	Married	2	5	MostlyRice	Twice_daily	Twice_daily	Rarely	Rarely	Rarely	Rarely	No	None	Yes	Rarely	Never	Yes	Tubewell	No	No	Solid	No	No	None	No	None	Yes	Yes	Frequently	Yes	Daily	No	Never	Never	No	No	152.2	51.4	22.2	140.3	78.3	77.7
NEPXHT2932Z	Darai	27.6	84.5	129.5	Semi-urban	18	M	11	Single_or_unmarried	5	0	MostlyRice	Twice_daily	Twice_daily	Rarely	Weekly	Rarely	Rarely	No	None	Yes	Weekly	Seldom	No	Tap	No	No	Nonsolid	No	Yes	D	No	None	No	No	None	Yes	Less	Yes	Not_used_in_last_0-6mos	Not_used_in_last_0-6mos	Yes	No	164.6	51.2	18.9	106.7	62	70.3
NEPBEP0211U	Darai	27.6	84.5	129.5	Semi-urban	28	F	15	Married	5	1	MostlyRice	Twice_daily	Twice_daily	Rarely	Weekly	Rarely	Rarely	Yes	Rarely	Yes	Weekly	Never	No	Tap	Yes	No	Solid	No	Yes	D	No	None	No	No	None	Yes	Less	Yes	Never	Never	Yes	No	164.1	54.6	20.3	109.7	76	72.7
NEPBOP7819O	Darai	27.6	84.5	126.8	Semi-urban	48	F	0	Married	7	4	MostlyRice	Twice_daily	Twice_daily	Rarely	Weekly	Rarely	Rarely	Yes	Rarely	Yes	Rarely	Everyday	Yes	Tap	No	No	Mostly_solid	No	No	None	No	None	No	Yes	Frequently	Yes	Daily	Yes	Not_used_in_last_0-6mos	Never	Yes	No	151.4	46.4	20.2	155.7	108	73
NEPMHL7897D	Darai	27.6	84.5	129.5	Semi-urban	30	F	7	Married	3	1	MostlyRice	Twice_daily	Twice_daily	Rarely	Weekly	Rarely	Rarely	Yes	Rarely	Yes	Weekly	Everyday	No	Tap	No	No	Mostly_solid	No	Yes	D	No	None	No	Yes	Rarely	Yes	Daily	Yes	Used_in_last_0-6mos	Never	Yes	No	154.8	54.5	22.7	96.3	68	69.7
NEPJUD6328Y	Darai	27.6	84.5	129.5	Semi-urban	40	F	0	Married	4	2	MostlyRice	Twice_daily	Twice_daily	Rarely	Weekly	Rarely	Rarely	Yes	Rarely	Yes	Weekly	Everyday	No	Tap	No	No	Mostly_solid	No	No	None	No	None	Yes	Yes	Frequently	Yes	Less	Yes	Used_in_last_0-6mos	Not_used_in_last_0-6mos	Yes	No	153.5	65.1	27.6	128.7	99	87
NEPNQQ2924J	Darai	27.6	84.5	129.5	Semi-urban	57	F	0	Married	5	6	MostlyRice	Twice_daily	Twice_daily	Rarely	Rarely	Rarely	Rarely	Yes	Rarely	Yes	Rarely	Everyday	Yes	Tubewell	No	No	Solid	No	No	None	No	None	No	No	None	Yes	Less	No	Used_in_last_0-6mos	Never	Yes	No	147	52.4	24.2	125.7	89	89.3
NEPDAR8684R	Darai	27.6	84.5	129.5	Semi-urban	45	F	0	Married	3	3	MostlyRice	Twice_daily	Twice_daily	Rarely	Rarely	Rarely	Rarely	Yes	Rarely	Yes	Weekly	Everyday	No	Tap	No	No	Mostly_solid	No	No	None	No	None	Yes	No	None	Yes	Less	Yes	Used_in_last_0-6mos	Never	Yes	No	157.7	56.8	22.8	107.3	75	77.3
NEPMZP2856E	Darai	27.6	84.5	129.5	Semi-urban	45	F	0	Married	6	4	MostlyRice	Twice_daily	Twice_daily	Rarely	Rarely	Rarely	Rarely	Yes	Regularly	Yes	Rarely	Seldom	Yes	Tap	No	No	Solid	No	No	None	No	None	Yes	Yes	Rarely	Yes	Daily	Yes	Not_used_in_last_0-6mos	Never	Yes	No	147.5	48.5	22.3	115.7	76	68.3
NEPBJA6198H	Darai	27.6	84.5	129.5	Semi-urban	37	F	0	Married	5	2	MostlyRice	Twice_daily	Twice_daily	Rarely	Weekly	Rarely	Rarely	Yes	Regularly	Yes	Weekly	Everyday	No	Tap	No	No	Mostly_solid	No	No	None	No	None	No	Yes	Rarely	Yes	Less	Yes	Never	Never	Yes	No	154.1	56.1	23.6	103	73	90.7
NEPOPI3772N	Darai	27.6	84.5	129.5	Semi-urban	45	F	0	Married	4	2	MostlyRice	Twice_daily	Twice_daily	Rarely	Rarely	Rarely	Rarely	Yes	Rarely	Yes	Weekly	Everyday	Yes	Tap	No	No	Mostly_solid	No	No	None	No	None	Yes	No	None	Yes	Daily	Yes	Used_in_last_0-6mos	Never	Yes	No	159.9	49.7	19.4	102	75.7	72.3
NEPPHD9614I	Darai	27.6	84.5	129.5	Semi-urban	36	F	3	Married	5	2	MostlyRice	Twice_daily	Twice_daily	Rarely	Weekly	Rarely	Rarely	Yes	Rarely	Yes	Rarely	Everyday	Yes	Tubewell	No	No	Solid	No	No	None	No	None	No	Yes	Rarely	Yes	Less	Yes	Never	Never	Yes	No	145.8	50.7	23.9	128.7	84.7	96.3
NEPESE6762K	Darai	27.6	84.5	129.5	Semi-urban	38	F	4	Married	5	3	MostlyRice	Twice_daily	Twice_daily	Rarely	Weekly	Rarely	Rarely	Yes	Rarely	Yes	Weekly	Everyday	No	Tap	No	No	Mostly_solid	No	No	None	No	None	Yes	Yes	Frequently	Yes	Less	Yes	Never	Used_in_last_0-6mos	Yes	No	159.8	52.7	20.6	109.3	72	102.3
NEPVSA7510D	Darai	27.6	84.5	129.5	Semi-urban	70	F	0	Married	5	8	MostlyRice	Twice_daily	Twice_daily	Rarely	Weekly	Rarely	Rarely	Yes	Rarely	Yes	Weekly	Never	No	Tap	No	No	Solid	No	No	None	No	None	No	Yes	Frequently	No	None	No	Never	Never	Yes	No	160.4	51.3	19.9	155	98.7	84.3
NEPJQQ7764D	Kusunda	28	82.5	505.7	Semi-urban	47	M	0	Married	6	3	MostlyRice	Twice_daily	Twice_daily	Rarely	Rarely	Rarely	Rarely	Yes	Rarely	Yes	Rarely	Everyday	No	Tap	No	No	Solid	No	No	None	Yes	D	No	Yes	Frequently	Yes	Less	Yes	Not_used_in_last_0-6mos	Never	Yes	No	157.3	67.1	27.1	123.7	80.3	66
NEPXLL0476I	Kusunda	28	82.5	505.7	Semi-urban	50	M	0	Married	5	4	MostlyRice	Twice_daily	Twice_daily	Rarely	Weekly	Regularly	Rarely	Yes	Rarely	Yes	Weekly	Everyday	Yes	Tap	Yes	Yes	Mostly_solid	No	Yes	AD	No	None	No	No	None	No	None	Yes	Never	Never	Yes	No	151.2	62.4	27.3	120	87.7	80.7
NEPPBE0321Z	Kusunda	28	82.5	505.7	Semi-urban	25	M	8	Married	3	1	MostlyRice	Twice_daily	Twice_daily	Rarely	Weekly	Rarely	Rarely	Yes	Rarely	Yes	Weekly	Everyday	Yes	Tap	No	No	Solid	No	No	None	Yes	D	No	Yes	Rarely	Yes	Daily	Yes	Not_used_in_last_0-6mos	Not_used_in_last_0-6mos	Yes	No	163.8	53.8	20.1	116	74.7	69.7
NEPOHA1780Z	Maajhi	27.7	85.7	659.6	Rural	65	M	0	Married	5	8	MostlyRice	Twice_daily	Twice_daily	Rarely	Weekly	Rarely	Rarely	Yes	Rarely	Yes	Weekly	Everyday	Yes	Tap	Yes	Yes	Solid	No	No	None	Yes	A	No	Yes	Rarely	Yes	Less	Yes	Not_used_in_last_0-6mos	Never	Yes	No	162	51.4	19.6	165	95	50
NEPOFI3575H	Maajhi	27.7	85.7	659.6	Rural	46	M	0	Widow_widower	5	4	MostlyRice	Twice_daily	Twice_daily	Rarely	Weekly	Rarely	Rarely	Yes	Rarely	Yes	Daily	Mostly	No	Tap	No	No	Mostly_solid	No	No	None	No	None	Yes	Yes	Frequently	Yes	Daily	Yes	Used_in_last_0-6mos	Never	Yes	No	169.3	74	25.8	122	80	68.3
NEPSRT8531J	Maajhi	27.7	85.7	659.6	Rural	52	M	0	Widow_widower	2	0	MostlyRice	Twice_daily	Twice_daily	Rarely	Weekly	Rarely	Rarely	No	None	Yes	Daily	Everyday	No	Tap	No	No	Solid	No	No	None	No	None	Yes	Yes	Frequently	Yes	Daily	Yes	Used_in_last_0-6mos	Never	Yes	No	165.5	42.5	15.5	137.3	93	88.3
NEPTXJ4260Z	Maajhi	27.7	85.7	659.6	Rural	62	M	5	Married	4	9	MostlyRice	Twice_daily	Twice_daily	Rarely	Weekly	Rarely	Rarely	Yes	Regularly	Yes	Daily	Everyday	Yes	Tap	No	No	Solid	No	No	None	Yes	A	No	Yes	Frequently	Yes	Daily	Yes	Used_in_last_0-6mos	Never	Yes	No	170.5	56.4	19.4	125.7	88	69.7
NEPCAX7371R	Maajhi	27.7	85.7	659.6	Rural	80	M	0	Married	10	5	MostlyRice	Twice_daily	Twice_daily	Rarely	Weekly	Rarely	Rarely	Yes	Regularly	Yes	Daily	Everyday	No	Tap	No	No	Solid	No	No	None	No	None	No	Yes	Frequently	No	None	Yes	Used_in_last_0-6mos	Never	Yes	No	163.8	57.7	21.5	129.7	69	78.7
NEPYMV4237B	Maajhi	27.7	85.7	659.6	Rural	81	M	0	Married	10	5	MostlyRice	Twice_daily	Twice_daily	Rarely	Rarely	Rarely	Rarely	Yes	Rarely	Yes	Weekly	Never	Yes	Tap	No	No	Solid	No	No	None	Yes	A	No	Yes	Frequently	No	None	Yes	Never	Never	No	No	157.5	47	18.9	126.3	78.7	72.3
NEPIFF2783Z	Maajhi	27.7	85.7	659.6	Rural	61	M	0	Married	5	5	MostlyRice	Twice_daily	Twice_daily	Rarely	Rarely	Rarely	Rarely	Yes	Rarely	Yes	Weekly	Everyday	Yes	Tap	No	No	Solid	No	No	None	No	None	No	Yes	Frequently	Yes	Daily	Yes	Used_in_last_0-6mos	Never	Yes	No	163.1	61.3	23	120.3	85.7	93
NEPMIQ5941B	Maajhi	27.7	85.7	659.6	Rural	27	M	4	Married	12	2	MostlyRice	Twice_daily	Twice_daily	Weekly	Rarely	Rarely	Rarely	Yes	Rarely	Yes	Weekly	Never	No	Tap	No	No	Solid	No	Yes	D	Yes	A	No	Yes	Rarely	No	None	Yes	Never	Never	Yes	No	159.4	63.4	25	131.7	88.7	60
NEPMTY3035O	Maajhi	27.7	85.7	659.6	Rural	40	M	6	Married	6	3	MostlyRice	Twice_daily	Twice_daily	Weekly	Weekly	Regularly	Rarely	Yes	Rarely	Yes	Daily	Mostly	Yes	Tap	No	No	Solid	No	No	None	No	None	No	Yes	Frequently	No	None	Yes	Used_in_last_0-6mos	Not_used_in_last_0-6mos	Yes	No	163.4	71.8	26.9	129	95.7	64.7
NEPPDS3458S	Maajhi	27.7	85.7	659.6	Rural	56	M	0	Married	10	3	Nonrice	Twice_daily	Twice_daily	Weekly	Rarely	Rarely	Weekly	Yes	Rarely	Yes	Weekly	Never	No	Tap	Yes	Yes	Solid	No	No	None	No	None	No	Yes	Rarely	Yes	Daily	Yes	Not_used_in_last_0-6mos	Never	Yes	No	164.7	57.6	21.2	130.7	90	87.7
NEPTVK9816V	Maajhi	27.7	85.7	659.6	Rural	60	M	0	Married	5	10	MostlyRice	Twice_daily	Twice_daily	Weekly	Rarely	Rarely	Rarely	Yes	Rarely	Yes	Weekly	Never	Yes	Tap	No	No	Solid	Yes	No	None	No	None	No	Yes	Frequently	Yes	Daily	Yes	Not_used_in_last_0-6mos	Never	Yes	No	162.4	53.8	20.4	125.7	84.7	62.3
NEPFAO6230P	Maajhi	27.7	85.7	659.6	Rural	46	M	5	Married	6	4	MostlyRice	Twice_daily	Twice_daily	Weekly	Rarely	Rarely	Rarely	Yes	Rarely	Yes	Daily	Everyday	Yes	Tap	No	No	Solid	No	No	None	Yes	A	No	Yes	Frequently	Yes	Daily	Yes	Not_used_in_last_0-6mos	Never	Yes	No	154.6	54.7	22.9	148	103.7	88.3
NEPAMV4723V	Maajhi	27.7	85.7	659.6	Rural	34	M	4	Married	8	4	MostlyRice	Twice_daily	Twice_daily	Rarely	Rarely	Regularly	Weekly	Yes	Rarely	Yes	Weekly	Never	Yes	Tap	No	No	Solid	No	Yes	D	No	None	Yes	Yes	Rarely	Yes	Daily	Yes	Not_used_in_last_0-6mos	Never	Yes	No	164.3	54.9	20.3	133.7	97.3	78.7
NEPJLF2382N	Maajhi	27.7	85.7	659.6	Rural	47	M	10	Married	2	3	MostlyRice	Twice_daily	Twice_daily	Weekly	Weekly	Rarely	Rarely	Yes	Rarely	Yes	Weekly	Everyday	Yes	Tap	No	No	Solid	No	No	None	No	None	No	Yes	Frequently	Yes	Less	Yes	Not_used_in_last_0-6mos	Never	Yes	No	158.5	62.3	24.8	114	78.7	78.3
NEPHFM8523E	Maajhi	27.7	85.7	659.6	Rural	47	M	4	Married	6	8	MostlyRice	Twice_daily	Twice_daily	Weekly	Rarely	Rarely	Rarely	Yes	Regularly	Yes	Daily	Everyday	Yes	Tap	No	No	Solid	No	No	None	Yes	C	No	Yes	Frequently	Yes	Daily	No	Never	Never	Yes	No	164.5	56.3	20.8	126.3	77	59.7
NEPTEE4192J	Maajhi	27.7	85.7	659.6	Rural	51	M	1	Widow_widower	8	5	MostlyRice	Twice_daily	Twice_daily	Rarely	Weekly	Rarely	Rarely	Yes	Rarely	Yes	Weekly	Everyday	Yes	Tap	No	No	Solid	No	No	None	Yes	B	No	Yes	Frequently	Yes	Daily	No	Never	Never	Yes	No	159.1	58.3	23.1	145.3	90.7	73
NEPREO1553L	Maajhi	27.7	85.7	659.6	Rural	64	F	0	Widow_widower	9	4	Nonrice	Once_daily	Once_daily	Rarely	Rarely	Rarely	Rarely	No	None	Yes	Rarely	Everyday	Yes	Tap	No	No	Solid	Yes	No	None	Yes	C	No	Yes	Rarely	Yes	Less	Yes	Never	Never	Yes	No	161.1	45.2	17.4	123.3	88.7	70.7
NEPZWR3335M	Maajhi	27.7	85.7	659.6	Rural	60	F	0	Married	9	2	MostlyRice	Twice_daily	Twice_daily	Rarely	Rarely	Rarely	Rarely	No	None	Yes	Rarely	Everyday	Yes	Tap	No	No	Solid	No	No	None	No	None	No	Yes	Frequently	Yes	Daily	Yes	Used_in_last_0-6mos	Never	No	No	150	36	16	104.7	70	82.7
NEPFFJ8786P	Maajhi	27.7	85.7	659.6	Rural	65.5	F	0	Married	1	3	MostlyRice	Twice_daily	Twice_daily	Rarely	Rarely	Rarely	Rarely	Yes	Rarely	Yes	Rarely	Everyday	Yes	Tap	No	No	Solid	Yes	No	None	No	None	No	No	None	Yes	Daily	Yes	Not_used_in_last_0-6mos	Never	Yes	No	146.9	41.6	19.3	114.3	69	67
NEPAYC0493E	Maajhi	27.7	85.7	659.6	Rural	32	F	0	Married	7	2	MostlyRice	Twice_daily	Twice_daily	Rarely	Rarely	Rarely	Rarely	No	None	Yes	Daily	Everyday	No	Tap	No	No	Solid	No	No	None	No	None	No	Yes	Rarely	Yes	Daily	Yes	Not_used_in_last_0-6mos	Never	Yes	No	163.7	62.4	23.3	112.3	79.7	62.3
NEPZQJ2599B	Maajhi	27.7	85.7	659.6	Rural	40	F	0	Married	8	3	MostlyRice	Once_daily	Once_daily	None	Rarely	Rarely	Rarely	Yes	Rarely	Yes	Rarely	Everyday	No	Tap	No	No	Solid	No	No	None	No	None	No	Yes	Frequently	Yes	Daily	Yes	Not_used_in_last_0-6mos	Never	Yes	No	142.9	51.3	25.1	100	64.7	61
NEPEDD9649O	Maajhi	27.7	85.7	659.6	Rural	45	F	5	Married	4	2	MostlyRice	Twice_daily	Twice_daily	Rarely	Rarely	Rarely	Rarely	Yes	Rarely	Yes	Rarely	Everyday	Yes	Tap	No	No	Solid	No	No	None	No	None	No	Yes	Rarely	Yes	Daily	Yes	Never	Never	Yes	No	162.8	59.4	22.4	100.3	69.3	82.3
NEPCVH4554Z	Maajhi	27.7	85.7	659.6	Rural	23	F	3	Married	4	2	Nonrice	Twice_daily	Twice_daily	Rarely	Rarely	Rarely	Rarely	No	None	Yes	Rarely	Everyday	Yes	Tap	No	No	Solid	Yes	No	None	No	None	No	Yes	Frequently	Yes	Daily	Yes	Used_in_last_0-6mos	Never	Yes	No	149.3	55	24.7	104	65.3	84.3
NEPLXY3628B	Maajhi	27.7	85.7	659.6	Rural	27	M	12	Married	4	2	MostlyRice	Twice_daily	Twice_daily	Rarely	Rarely	Rarely	Rarely	Yes	Rarely	Yes	Daily	Seldom	No	Tap	No	No	Solid	No	No	None	No	None	No	Yes	Frequently	Yes	Daily	Yes	Never	Never	Yes	No	177.1	75.6	24.1	127.3	85	60
NEPOEP2053J	Maajhi	27.7	85.7	659.6	Rural	33	F	0	Married	6	4	Nonrice	Twice_daily	Twice_daily	Rarely	Rarely	Rarely	Rarely	Yes	Rarely	Yes	Rarely	Everyday	Yes	Tap	No	No	Solid	No	No	None	No	None	No	Yes	Rarely	Yes	Daily	Yes	Not_used_in_last_0-6mos	Never	Yes	No	151.4	50.4	22	100	74.7	83.7
NEPUJJ6310M	Maajhi	27.7	85.7	659.6	Rural	65.5	M	0	Widow_widower	10	7	MostlyRice	Twice_daily	Twice_daily	Rarely	Rarely	Rarely	Rarely	No	None	Yes	Weekly	Everyday	No	Tap	No	No	Solid	No	No	None	No	None	No	Yes	Frequently	Yes	Daily	Yes	Not_used_in_last_0-6mos	Never	Yes	No	157.6	48	19.3	119.3	84.3	69.3
NEPWLZ4034Y	Maajhi	27.7	85.7	659.6	Rural	36	F	0	Married	6	4	MostlyRice	Twice_daily	Twice_daily	Rarely	Rarely	Rarely	Rarely	Yes	Rarely	Yes	Daily	Everyday	No	Tap	No	No	Solid	No	No	None	No	None	No	Yes	Frequently	Yes	Daily	Yes	Used_in_last_0-6mos	Never	Yes	No	151.8	65.2	28.3	111.7	76.3	76.3
NEPFSV4044O	Maajhi	27.7	85.7	659.6	Rural	26	F	3	Married	4	2	MostlyRice	Twice_daily	Twice_daily	Rarely	Weekly	Rarely	Rarely	Yes	Regularly	Yes	Weekly	Everyday	Yes	Tap	No	No	Solid	No	No	None	No	None	No	Yes	Frequently	Yes	Daily	Yes	Not_used_in_last_0-6mos	Never	Yes	No	145.8	43.2	20.3	102.7	74.3	77.7
NEPQAI9142T	Maajhi	27.7	85.7	659.6	Rural	36	M	8	Married	7	2	MostlyRice	Twice_daily	Twice_daily	Rarely	Rarely	Rarely	Rarely	Yes	Rarely	Yes	Daily	Mostly	No	Tap	Yes	Yes	Solid	No	No	None	No	None	No	Yes	Frequently	Yes	Less	Yes	Used_in_last_0-6mos	Never	Yes	No	158.4	68.1	27.1	124.3	80.3	63
NEPHRO2910F	Maajhi	27.7	85.7	659.6	Rural	35	F	0	Married	6	4	MostlyRice	Twice_daily	Twice_daily	Rarely	Rarely	Rarely	Rarely	Yes	Rarely	Yes	Weekly	Everyday	Yes	Tap	No	No	Solid	No	No	None	No	None	No	Yes	Frequently	Yes	Daily	Yes	Never	Never	Yes	No	147.3	49.2	22.7	153	110.7	88.7
NEPVCF0354O	Maajhi	27.7	85.7	659.6	Rural	55	F	0	Married	2	0	MostlyRice	Twice_daily	Twice_daily	Rarely	Rarely	Rarely	Rarely	Yes	Rarely	Yes	Rarely	Everyday	Yes	Tap	No	No	Solid	No	No	None	No	None	No	No	None	Yes	Daily	Yes	Used_in_last_0-6mos	Never	Yes	No	147.2	48.2	22.2	121.3	81.7	66
NEPPKS1728X	Musahar	27.6	84.5	134.7	Semi-urban	48	M	0	Married	5	3	MostlyRice	Twice_daily	Twice_daily	Rarely	Rarely	Rarely	Rarely	Yes	Rarely	Yes	Weekly	Seldom	No	Tubewell	No	No	Solid	No	No	None	No	None	Yes	No	None	Yes	Less	Yes	Used_in_last_0-6mos	Never	Yes	No	163.2	48.2	18.1	130.7	86	69.7
NEPLVT7813N	Musahar	27	85.5	23.5	Rural	62	M	0	Married	14	1	MostlyRice	Once_daily	Once_daily	Rarely	Rarely	Rarely	Rarely	Yes	Rarely	Yes	Rarely	Everyday	Yes	Tubewell	No	No	Solid	Yes	No	None	Yes	A	Yes	No	None	No	None	Yes	Not_used_in_last_0-6mos	Never	Yes	No	159.7	44.2	17.3	175.3	98	69
NEPOIS2100S	Musahar	27	85.5	23.5	Rural	35	M	0	Married	6	3	MostlyRice	Twice_daily	Twice_daily	Rarely	Rarely	Rarely	Weekly	Yes	Rarely	Yes	Weekly	Everyday	No	Tubewell	No	No	Solid	Yes	No	None	No	None	Yes	Yes	Frequently	Yes	Daily	Yes	Never	Never	Yes	No	157.4	45.9	18.5	133.3	84	103
NEPINJ6398D	Musahar	27	85.5	23.5	Rural	65.5	M	0	Married	3	3	MostlyRice	Once_daily	Once_daily	Rarely	Rarely	Rarely	Rarely	Yes	Rarely	Yes	Rarely	Everyday	Yes	Tubewell	No	No	Solid	Yes	No	None	No	None	No	Yes	Rarely	Yes	Daily	Yes	Never	Never	Yes	No	160.6	57.3	22.2	124.7	81.7	65
NEPSKC4738U	Musahar	27	85.5	23.5	Rural	35	M	0	Married	7	4	MostlyRice	Twice_daily	Twice_daily	Rarely	Rarely	Rarely	Weekly	Yes	Regularly	Yes	Daily	Mostly	No	Tubewell	No	No	Solid	Yes	No	None	Yes	D	Yes	Yes	Frequently	Yes	Daily	Yes	Never	Used_in_last_0-6mos	Yes	No	158.7	48.1	19.1	120.7	72.7	67.3
NEPVVA9351K	Musahar	27	85.5	23.5	Rural	30	M	0	Married	6	2	MostlyRice	Twice_daily	Twice_daily	Rarely	Rarely	Rarely	Rarely	No	None	Yes	Rarely	Mostly	Yes	Tubewell	No	No	Solid	Yes	No	None	Yes	B	Yes	Yes	Frequently	Yes	Daily	No	Never	Never	Yes	No	170.2	49.3	17	117	77	92
NEPEXZ0780P	Musahar	27	85.5	23.5	Rural	35	M	0	Widow_widower	7	5	MostlyRice	Twice_daily	Twice_daily	Weekly	Weekly	Regularly	Rarely	Yes	Regularly	Yes	Rarely	Everyday	No	Tubewell	No	No	Solid	Yes	No	None	No	None	Yes	No	None	Yes	Daily	Yes	Never	Used_in_last_0-6mos	Yes	No	158.6	50	19.9	133.3	93.3	74
NEPQTH0946Z	Musahar	27	85.5	23.5	Rural	30	M	7	Married	9	7	MostlyRice	Twice_daily	Twice_daily	Weekly	Rarely	Rarely	Rarely	Yes	Regularly	Yes	Weekly	Mostly	No	Tubewell	No	No	Solid	Yes	No	None	No	None	Yes	Yes	Frequently	Yes	Daily	Yes	Used_in_last_0-6mos	Never	Yes	No	161.5	45.5	17.4	125	75.3	100.3
NEPZPQ8369Q	Musahar	27	85.5	23.5	Rural	47	M	0	Married	9	3	MostlyRice	Twice_daily	Twice_daily	Weekly	Weekly	Rarely	Rarely	Yes	Rarely	Yes	Weekly	Everyday	No	Tubewell	No	No	Solid	Yes	No	None	No	None	Yes	No	None	Yes	Daily	Yes	Used_in_last_0-6mos	Never	Yes	No	156.9	58	23.6	99	59.3	68.7
NEPIQS1366B	Musahar	27	85.5	23.5	Rural	45	M	0	Married	8	3	MostlyRice	Twice_daily	Twice_daily	Rarely	Rarely	Rarely	Rarely	No	None	Yes	Weekly	Mostly	No	Tubewell	No	No	Solid	Yes	No	None	Yes	A	Yes	No	None	Yes	Daily	Yes	Used_in_last_0-6mos	Never	Yes	No	158.7	51.7	20.5	163.7	97	59
NEPEYW2058N	Musahar	27	85.5	23.5	Rural	60	M	0	Married	4	4	MostlyRice	Twice_daily	Twice_daily	Weekly	Rarely	Rarely	Rarely	Yes	Regularly	Yes	Weekly	Mostly	No	Tubewell	No	No	Solid	Yes	No	None	Yes	A	Yes	Yes	Frequently	Yes	Daily	Yes	Never	Never	Yes	No	159.2	54.1	21.3	122.7	85.7	85.7
NEPPFE3918G	Musahar	27.6	84.5	134.7	Semi-urban	38	F	2	Married	5	3	MostlyRice	Twice_daily	Twice_daily	Weekly	Weekly	Rarely	Rarely	Yes	Rarely	Yes	Weekly	Seldom	Yes	Tubewell	No	No	Solid	No	No	None	No	None	No	No	None	Yes	Less	Yes	Never	Never	Yes	No	153.3	57	24.3	117.7	85.3	96.3
NEPAIT7203B	Musahar	27.6	84.5	134.7	Semi-urban	23	F	9	Married	8	2	MostlyRice	Twice_daily	Twice_daily	Rarely	Rarely	Rarely	Rarely	No	None	Yes	Rarely	Everyday	No	Tubewell	No	No	Solid	No	No	None	No	None	No	No	None	Yes	Less	Yes	Used_in_last_0-6mos	Never	Yes	No	154.1	43.6	18.4	109.7	71	84.7
NEPUHB3266M	Musahar	27	85.5	23.5	Rural	40	F	0	Married	6	3	MostlyRice	Once_daily	Once_daily	Weekly	Weekly	Rarely	Rarely	No	None	No	None	Everyday	No	Tubewell	No	No	Solid	Yes	No	None	Yes	B	No	Yes	Frequently	Yes	Daily	Yes	Never	Never	Yes	No	151.2	48.3	21.1	103.7	74.3	75
NEPJZL0735S	Musahar	27	85.5	23.5	Rural	40	F	0	Married	8	3	MostlyRice	Twice_daily	Twice_daily	Rarely	Weekly	Rarely	Rarely	Yes	Rarely	No	None	Everyday	Yes	Tubewell	No	No	Solid	Yes	No	None	No	None	Yes	No	None	Yes	Daily	Yes	Never	Never	Yes	No	152.4	55	23.7	117	91	92
NEPLJE1688O	Musahar	27	85.5	23.5	Rural	65.5	F	0	Married	8	3	MostlyRice	Twice_daily	Twice_daily	Rarely	Rarely	Rarely	Rarely	No	None	Yes	Weekly	Everyday	No	Tubewell	No	No	Solid	Yes	No	None	No	None	No	No	None	No	None	Yes	Not_used_in_last_0-6mos	Never	Yes	No	146.1	43.1	20.2	196.3	109.7	96
NEPWQD4116I	Musahar	27	85.5	23.5	Rural	30	F	0	Married	7	5	MostlyRice	Twice_daily	Twice_daily	Rarely	Rarely	Rarely	Rarely	Yes	Rarely	Yes	Rarely	Everyday	No	Tubewell	No	No	Solid	Yes	No	None	Yes	B	No	No	None	Yes	Less	Yes	Used_in_last_0-6mos	Never	Yes	No	143.9	41.6	20.1	90	65	77.3
NEPXZV0366H	Musahar	27	85.5	23.5	Rural	65.5	F	0	Married	6	6	MostlyRice	Once_daily	Once_daily	Rarely	Weekly	Rarely	Rarely	Yes	Rarely	Yes	Rarely	Everyday	No	Tubewell	No	No	Solid	Yes	No	None	No	None	Yes	No	None	Yes	Less	Yes	Used_in_last_0-6mos	Never	Yes	No	145.5	39.1	18.5	105	70	69.7
NEPDOQ7435W	Newar	27.6	85.1	1675.2	Semi-urban	74	M	4	Married	10	3	MostlyRice	Twice_daily	Twice_daily	Rarely	Rarely	Rarely	Weekly	Yes	Regularly	Yes	Rarely	Never	Yes	Tap	No	No	Mostly_solid	No	No	None	Yes	A	No	Yes	Rarely	Yes	Daily	Yes	Used_in_last_0-6mos	Never	Yes	No	157.5	57.8	23.3	151.3	92	69.7
NEPLOK5087T	Newar	27.7	85.1	1633.7	Semi-urban	83	M	0	Widow_widower	7	1	MostlyRice	Twice_daily	Twice_daily	Rarely	Rarely	Rarely	Rarely	Yes	Rarely	Yes	Weekly	Never	Yes	Tap	No	No	Solid	No	No	None	No	None	No	Yes	Rarely	Yes	Less	Yes	Not_used_in_last_0-6mos	Never	No	No	156.5	49.4	20.2	126.3	69.7	60.7
NEPFSL4817X	Newar	27.7	85.1	1633.7	Semi-urban	54	M	1	Married	6	4	MostlyRice	Twice_daily	Twice_daily	Rarely	Rarely	Rarely	Weekly	No	None	Yes	Daily	Everyday	Yes	Tap	No	No	Solid	No	No	None	No	None	Yes	Yes	Frequently	Yes	Less	Yes	Used_in_last_0-6mos	Never	Yes	No	166.1	50.4	18.3	149.3	84	68.3
NEPDXX6144M	Newar	27.7	85.1	1633.7	Semi-urban	65	M	2	Married	10	2	MostlyRice	Twice_daily	Twice_daily	Rarely	Rarely	Rarely	Rarely	Yes	Rarely	Yes	Weekly	Everyday	Yes	Tap	No	No	Mostly_solid	No	No	None	Yes	C	No	Yes	Rarely	Yes	Less	Yes	Never	Never	Yes	No	163.6	54.8	20.5	165.3	106	78
NEPGTK2108R	Newar	27.7	85.1	1633.7	Semi-urban	59	M	5	Married	8	3	MostlyRice	Twice_daily	Twice_daily	Rarely	Rarely	Rarely	Weekly	Yes	Rarely	Yes	Weekly	Seldom	Yes	Tap	No	No	Solid	No	No	None	No	None	No	Yes	Rarely	Yes	Less	Yes	Not_used_in_last_0-6mos	Never	Yes	No	155.2	62.7	26	149.7	83	54.7
NEPKXU4156Z	Newar	27.7	85.1	1633.7	Semi-urban	51	M	0	Married	6	3	MostlyRice	Twice_daily	Twice_daily	Rarely	Weekly	Rarely	Rarely	Yes	Rarely	Yes	Rarely	Everyday	No	Tap	No	No	Nonsolid	No	No	None	No	None	No	Yes	Frequently	No	None	Yes	Never	Never	Yes	No	154.6	56	23.4	143.7	99.3	77
NEPJXL8128Z	Newar	27.7	85.1	1633.7	Semi-urban	38	M	6	Married	4	2	MostlyRice	Twice_daily	Twice_daily	Rarely	Rarely	Rarely	Rarely	Yes	Rarely	Yes	Weekly	Everyday	Yes	Tap	No	No	Mostly_solid	No	No	None	No	None	Yes	Yes	Frequently	Yes	Daily	Yes	Never	Never	Yes	Yes	169.3	65.7	22.9	127.7	86	75
NEPTYQ5515Q	Newar	27.7	85.1	1633.7	Semi-urban	35	M	5	Married	4	2	MostlyRice	Twice_daily	Twice_daily	Rarely	Rarely	Rarely	Rarely	Yes	Rarely	Yes	Rarely	Seldom	Yes	Tap	No	No	Solid	No	No	None	No	None	Yes	Yes	Frequently	Yes	Daily	Yes	Never	Never	Yes	No	172.1	67	22.6	106	69	73.7
NEPMCE1371H	Newar	27.6	85.1	1675.2	Semi-urban	64	F	0	Married	13	6	MostlyRice	Twice_daily	Twice_daily	Rarely	Weekly	Rarely	Rarely	Yes	Regularly	Yes	Daily	Everyday	Yes	Tap	Yes	Yes	Solid	No	No	None	No	None	No	No	None	Yes	Daily	Yes	Used_in_last_0-6mos	Never	Yes	No	150.6	50.5	22.3	140.7	81	64.7
NEPNRQ3252W	Newar	27.6	85.1	1675.2	Semi-urban	35	F	0	Married	5	2	MostlyRice	Twice_daily	Twice_daily	Rarely	Rarely	Rarely	Rarely	Yes	Regularly	Yes	Weekly	Everyday	No	Tap	No	No	Mostly_solid	No	No	None	No	None	No	Yes	Frequently	Yes	Daily	Yes	Never	Never	Yes	No	140.8	43.8	22.1	126.3	79.7	73.7
NEPUGQ7424A	Newar	27.6	85.1	1675.2	Semi-urban	65	F	0	Married	10	3	MostlyRice	Twice_daily	Twice_daily	Rarely	Rarely	Rarely	Weekly	Yes	Regularly	Yes	Rarely	Never	Yes	Tap	Yes	Yes	Solid	No	No	None	No	None	No	No	None	No	None	Yes	Used_in_last_0-6mos	Never	No	No	144.3	54.9	26.4	173.3	96	73
NEPPRK1730H	Newar	27.7	85.1	1633.7	Semi-urban	78	F	0	Widow_widower	6	5	MostlyRice	Twice_daily	Twice_daily	Rarely	Rarely	Rarely	Weekly	Yes	Rarely	Yes	Daily	Everyday	Yes	Tap	No	No	Mostly_solid	No	No	None	No	None	No	No	None	No	None	Yes	Used_in_last_0-6mos	Never	No	No	153.4	58.5	24.9	159.3	104.3	86
NEPSKP6156X	Newar	27.7	85.1	1633.7	Semi-urban	48	F	0	Married	7	3	MostlyRice	Twice_daily	Twice_daily	Rarely	Rarely	Rarely	Rarely	Yes	Rarely	Yes	Rarely	Seldom	Yes	Tap	Yes	Yes	Mostly_solid	No	No	None	No	None	No	Yes	Rarely	Yes	Daily	Yes	Not_used_in_last_0-6mos	Never	Yes	No	156.2	49.7	20.4	124.7	85.3	67.7
NEPJTI5470Z	Newar	27.6	85.2	1674.9	Semi-urban	46	M	2	Married	23	2	MostlyRice	Twice_daily	Twice_daily	Rarely	Weekly	Rarely	Weekly	Yes	Rarely	Yes	Rarely	Mostly	No	Tap	No	No	Solid	No	No	None	No	None	No	Yes	Rarely	No	None	Yes	Used_in_last_0-6mos	Not_used_in_last_0-6mos	Yes	No	167.6	73.4	26.1	136.3	85	65.3
NEPUPO7631G	Newar	27.6	85.2	1674.9	Semi-urban	35	M	9	Married	5	2	MostlyRice	Twice_daily	Twice_daily	Rarely	Weekly	Rarely	Rarely	Yes	Rarely	Yes	Rarely	Everyday	No	Other	Yes	Yes	Mostly_solid	No	No	None	Yes	A	No	Yes	Rarely	No	None	Yes	Never	Never	Yes	Yes	174.7	84.3	27.6	118.7	83.3	90
NEPYKB6251I	Newar	27.6	85.2	1674.9	Semi-urban	47	M	10	Married	19	2	MostlyRice	Twice_daily	Twice_daily	Rarely	Weekly	Rarely	Rarely	Yes	Rarely	Yes	Rarely	Never	Yes	Tap	No	No	Solid	No	Yes	D	No	None	No	Yes	Rarely	Yes	Less	Yes	Used_in_last_0-6mos	Used_in_last_0-6mos	Yes	No	159.3	53.6	21.1	138.3	102.3	87.7
NEPAGF3704Z	Newar	27.7	86.1	1626.4	Semi-urban	44	M	12	Married	5	2	MostlyRice	Twice_daily	Twice_daily	Rarely	Weekly	Rarely	Rarely	Yes	Regularly	Yes	Rarely	Everyday	No	Tap	Yes	Yes	Mostly_nonsolid	No	Yes	D	No	None	No	Yes	Frequently	Yes	Daily	Yes	Used_in_last_0-6mos	Never	Yes	No	162.4	58.8	22.3	110.3	75.7	77
NEPBGK9870J	Newar	27.7	86.1	1626.4	Semi-urban	67	M	0	Married	3	4	MostlyRice	Twice_daily	Twice_daily	Rarely	Rarely	Rarely	Rarely	Yes	Rarely	Yes	Rarely	Everyday	No	Tap	No	No	Solid	No	No	None	No	None	Yes	Yes	Frequently	Yes	Daily	Yes	Used_in_last_0-6mos	Never	Yes	No	166.4	60.3	21.8	113.3	78	79.3
NEPDVQ8961N	Newar	27.7	86.1	1626.4	Semi-urban	48	M	15	Married	4	2	MostlyRice	Twice_daily	Twice_daily	Rarely	Rarely	Rarely	Rarely	Yes	Rarely	Yes	Rarely	Seldom	No	Tap	Yes	Yes	Mostly_solid	No	Yes	D	No	None	No	Yes	Rarely	Yes	Daily	Yes	Not_used_in_last_0-6mos	Never	Yes	Yes	153.6	65.4	27.7	130.3	89.3	83.7
NEPZAG6500N	Newar	27.6	85.3	1407.9	Semi-urban	42	M	10	Married	6	2	MostlyRice	Twice_daily	Twice_daily	Rarely	Rarely	Rarely	Rarely	No	None	Yes	Rarely	Never	No	Tap	No	No	Mostly_solid	No	No	None	Yes	C	No	Yes	Rarely	Yes	Less	Yes	Used_in_last_0-6mos	Never	Yes	No	166.9	73.7	26.5	149	96.3	60.7
NEPSVG2260B	Newar	27.6	85.3	1407.9	Semi-urban	56	M	6	Married	7	5	MostlyRice	Twice_daily	Twice_daily	None	None	Rarely	Rarely	Yes	Rarely	Yes	Rarely	Seldom	No	Tap	No	No	Mostly_solid	No	No	None	No	None	No	No	None	Yes	Daily	Yes	Used_in_last_0-6mos	Never	Yes	No	154.8	70.6	29.5	132.3	89	86
NEPCIJ8951U	Newar	27.6	85.3	1407.9	Semi-urban	42	M	3	Married	4	2	MostlyRice	Twice_daily	Twice_daily	Rarely	Weekly	Rarely	Rarely	Yes	Rarely	Yes	Rarely	Everyday	No	Tap	No	No	Nonsolid	No	No	None	Yes	B	Yes	Yes	Frequently	Yes	Less	Yes	Used_in_last_0-6mos	Never	Yes	No	165.5	68.8	25.1	129.7	92.7	95.3
NEPZUK9487O	Newar	27.6	85.3	1407.9	Semi-urban	39	M	0	Married	18	2	MostlyRice	Twice_daily	Twice_daily	Rarely	Weekly	Rarely	Rarely	Yes	Rarely	Yes	Rarely	Never	No	Tap	Yes	Yes	Nonsolid	No	No	None	Yes	A	Yes	No	None	Yes	Daily	Yes	Never	Never	Yes	No	158.3	74.1	29.6	112.7	86.7	92.3
NEPJBZ9905H	Newar	27.6	85.3	1407.9	Semi-urban	36	M	4	Married	3	1	MostlyRice	Twice_daily	Twice_daily	Rarely	Weekly	Rarely	Rarely	No	None	No	None	Everyday	No	Tap	No	No	Nonsolid	No	No	None	Yes	C	Yes	Yes	Rarely	Yes	Less	No	Never	Not_used_in_last_0-6mos	Yes	No	172.7	80.1	26.9	111.7	68.7	90.3
NEPYWK3704M	Newar	27.6	85.3	1407.9	Semi-urban	54	M	12	Married	8	3	MostlyRice	Twice_daily	Twice_daily	Rarely	Weekly	Rarely	Rarely	Yes	Rarely	Yes	Daily	Everyday	No	Tap	Yes	Yes	Solid	No	Yes	D	No	None	Yes	No	None	Yes	Daily	Yes	Not_used_in_last_0-6mos	Never	Yes	No	157.1	52.9	21.4	157.3	116	74
NEPFFM5431R	Newar	27.6	85.3	1407.9	Semi-urban	35	M	12	Married	5	1	MostlyRice	Twice_daily	Twice_daily	Rarely	Weekly	Rarely	Rarely	Yes	Rarely	Yes	Rarely	Everyday	Yes	Tap	Yes	Yes	Nonsolid	No	Yes	BCD	Yes	C	No	Yes	Frequently	No	None	Yes	Never	Used_in_last_0-6mos	Yes	No	162.5	60.7	23	113.7	78.7	81.7
NEPSGY6887Z	Newar	27.6	85.3	1407.9	Semi-urban	41	M	12	Married	5	1	MostlyRice	Twice_daily	Twice_daily	Rarely	Rarely	Rarely	Weekly	Yes	Rarely	Yes	Rarely	Seldom	Yes	Tap	Yes	Yes	Mostly_nonsolid	No	Yes	BD	No	None	No	No	None	Yes	Less	Yes	Not_used_in_last_0-6mos	Never	Yes	No	160.4	55.5	21.6	131.7	89.3	81.3
NEPCUL8667X	Newar	27.6	85.3	1407.9	Semi-urban	44	M	3	Married	10	2	MostlyRice	Twice_daily	Twice_daily	Rarely	Rarely	Rarely	Rarely	Yes	Rarely	Yes	Weekly	Seldom	Yes	Tap	Yes	Yes	Mostly_solid	No	No	None	No	None	No	No	None	No	None	Yes	Used_in_last_0-6mos	Never	Yes	No	163.5	68.2	25.5	123.3	85.7	86.7
NEPFPR9212P	Newar	27.6	85.3	1407.9	Semi-urban	43	M	10	Married	5	1	MostlyRice	Twice_daily	Twice_daily	Rarely	Rarely	Rarely	Rarely	Yes	Rarely	Yes	Weekly	Mostly	No	Tap	Yes	Yes	Solid	No	Yes	AB	No	None	Yes	Yes	Rarely	Yes	Less	Yes	Never	Never	Yes	No	162	60.7	23.1	128.7	84.3	66
NEPOED9625M	Newar	27.6	85.3	1407.9	Semi-urban	75	M	0	Married	6	3	MostlyRice	Twice_daily	Twice_daily	Rarely	Weekly	Rarely	Rarely	Yes	Rarely	Yes	Rarely	Never	Yes	Tap	No	No	Nonsolid	No	No	None	No	None	Yes	Yes	Rarely	Yes	Less	Yes	Not_used_in_last_0-6mos	Never	No	No	164.5	77	28.5	159	98.3	55.7
NEPILN8854B	Newar	27.6	85.3	1407.9	Semi-urban	26	M	15	Single_or_unmarried	5	0	MostlyRice	Twice_daily	Twice_daily	Rarely	Weekly	Rarely	Rarely	Yes	Rarely	Yes	Weekly	Seldom	No	Tap	Yes	Yes	Mostly_solid	No	No	None	No	None	No	Yes	Rarely	Yes	Less	Yes	Not_used_in_last_0-6mos	Never	No	No	163.8	60.8	22.7	110.7	83	73
NEPRYD7867G	Newar	27.6	85.3	1407.9	Semi-urban	31	M	10	Married	4	1	MostlyRice	Twice_daily	Twice_daily	Rarely	Rarely	Rarely	Rarely	Yes	Rarely	Yes	Rarely	Seldom	Yes	Tap	No	No	Mostly_solid	No	Yes	BD	No	None	No	Yes	Rarely	No	None	Yes	Not_used_in_last_0-6mos	Not_used_in_last_0-6mos	Yes	No	167.5	67.9	24.2	120	87.3	70.7
NEPAXF1669C	Newar	27.7	85.4	1301.5	Semi-urban	70	M	0	Married	6	4	MostlyRice	Twice_daily	Twice_daily	Rarely	Weekly	Rarely	Rarely	Yes	Rarely	Yes	Rarely	Everyday	Yes	Tap	No	No	Solid	No	No	None	No	None	No	No	None	Yes	Daily	Yes	Used_in_last_0-6mos	Used_in_last_0-6mos	Yes	No	158.3	65.9	26.3	138.3	75.7	74.7
NEPNHE4584X	Newar	27.7	85.4	1301.5	Semi-urban	45	M	7	Married	4	2	MostlyRice	Twice_daily	Twice_daily	Rarely	Rarely	Rarely	Rarely	Yes	Rarely	Yes	Rarely	Everyday	No	Tap	No	No	Mostly_solid	No	No	None	Yes	B	No	Yes	Frequently	No	None	Yes	Not_used_in_last_0-6mos	Never	Yes	No	152	56.8	24.6	107.3	76.3	75.3
NEPKGX4427Y	Newar	27.7	85.4	1301.5	Semi-urban	71	M	0	Married	10	6	MostlyRice	Twice_daily	Twice_daily	Rarely	Weekly	Rarely	Rarely	Yes	Rarely	No	None	Everyday	Yes	Tap	Yes	Yes	Solid	No	No	None	No	None	No	No	None	Yes	Daily	Yes	Used_in_last_0-6mos	Used_in_last_0-6mos	Yes	No	161.7	64.2	24.6	121	96.7	129
NEPZRH6878C	Newar	27.7	85.4	1301.5	Semi-urban	72	M	2	Married	2	5	MostlyRice	Twice_daily	Twice_daily	Rarely	Rarely	Rarely	Rarely	Yes	Rarely	No	None	Everyday	Yes	Tap	No	No	Nonsolid	No	No	None	No	None	No	Yes	Rarely	No	None	Yes	Used_in_last_0-6mos	Never	Yes	No	157.3	64.4	26	142.7	85	91.7
NEPEVM1122Y	Newar	27.7	85.4	1272.5	Semi-urban	67	M	0	Married	7	5	MostlyRice	Twice_daily	Twice_daily	Rarely	Weekly	Rarely	Rarely	No	None	Yes	Rarely	Everyday	No	Tap	Yes	Yes	Nonsolid	No	No	None	Yes	C	No	Yes	Frequently	Yes	Daily	Yes	Used_in_last_0-6mos	Never	No	No	156	45.8	18.8	139.3	95.7	103
NEPCVP8349N	Newar	27.7	85.4	1272.5	Semi-urban	79	M	0	Married	2	6	MostlyRice	Twice_daily	Twice_daily	Rarely	Weekly	Rarely	Rarely	Yes	Rarely	Yes	Rarely	Everyday	No	Tap	No	No	Mostly_solid	No	No	None	No	None	No	Yes	Frequently	Yes	Daily	Yes	Used_in_last_0-6mos	Never	Yes	No	165.1	70.5	25.9	131	80.3	94.3
NEPFGL5447G	Newar	27.7	85.4	1272.5	Semi-urban	44	M	15	Married	3	1	MostlyRice	Twice_daily	Twice_daily	Rarely	Weekly	Rarely	Rarely	Yes	Rarely	Yes	Rarely	Everyday	No	Tap	Yes	Yes	Mostly_nonsolid	No	Yes	D	No	None	No	No	None	Yes	Less	Yes	Used_in_last_0-6mos	Never	Yes	Yes	174.7	60.9	20	118.7	82.7	70.7
NEPTZU9665Q	Newar	27.6	85.2	1674.9	Rural	22	F	12	Married	5	0	MostlyRice	Twice_daily	Twice_daily	Rarely	Weekly	Rarely	Weekly	Yes	Rarely	Yes	Rarely	Everyday	No	Tap	Yes	Yes	Mostly_solid	No	Yes	BD	No	None	No	Yes	Rarely	Yes	Less	Yes	Not_used_in_last_0-6mos	Never	Yes	No	155.3	58.6	24.3	107	65.3	88.7
NEPNYV1211W	Newar	27.7	86.1	1626.4	Rural	45	F	5	Single_or_unmarried	5	0	MostlyRice	Twice_daily	Twice_daily	Rarely	Weekly	Rarely	Rarely	Yes	Rarely	Yes	Rarely	Everyday	Yes	Tap	No	No	Mostly_solid	No	No	None	No	None	No	Yes	Rarely	Yes	Less	Yes	Not_used_in_last_0-6mos	Never	Yes	No	163	62.1	23.4	153.7	94	60.7
NEPEWN9314B	Newar	27.7	86.1	1626.4	Semi-urban	29	F	8	Married	5	2	MostlyRice	Twice_daily	Twice_daily	Rarely	Weekly	Rarely	Rarely	Yes	Rarely	Yes	Rarely	Everyday	No	Tap	Yes	Yes	Mostly_solid	Yes	Yes	D	No	None	No	Yes	Rarely	No	None	Yes	Not_used_in_last_0-6mos	Never	Yes	No	149.5	66.1	29.6	105.3	86	95.7
NEPOHT6755I	Newar	27.7	86.1	1626.4	Semi-urban	65	F	2	Married	3	4	MostlyRice	Twice_daily	Twice_daily	Rarely	Weekly	Rarely	Rarely	Yes	Rarely	Yes	Weekly	Everyday	Yes	Tap	Yes	Yes	Solid	No	No	None	Yes	A	No	No	None	Yes	Daily	Yes	Not_used_in_last_0-6mos	Never	Yes	No	149.3	42.6	19.1	134	79.3	77.3
NEPLRV1276C	Newar	27.7	86.1	1626.4	Rural	69	F	2	Married	10	5	MostlyRice	Twice_daily	Twice_daily	Rarely	Rarely	Rarely	Rarely	Yes	Rarely	Yes	Weekly	Seldom	Yes	Tap	Yes	Yes	Mostly_solid	No	No	None	Yes	A	No	No	None	Yes	Less	Yes	Not_used_in_last_0-6mos	Never	Yes	No	146.3	49.9	23.3	157.3	86.7	60
NEPQDH0853D	Newar	27.6	85.3	1407.9	Semi-urban	34	F	11	Married	4	2	MostlyRice	Twice_daily	Twice_daily	Rarely	Rarely	Rarely	Rarely	Yes	Regularly	Yes	Rarely	Everyday	Yes	Tap	Yes	Yes	Nonsolid	No	Yes	D	No	None	No	No	None	Yes	Less	Yes	Never	Never	Yes	No	152.5	50.6	21.8	110.7	81	81.7
NEPMGK5625K	Newar	27.6	85.3	1407.9	Semi-urban	30	F	11	Married	4	1	MostlyRice	Twice_daily	Twice_daily	Rarely	Rarely	Rarely	Weekly	Yes	Regularly	Yes	Weekly	Everyday	No	Tap	Yes	Yes	Mostly_solid	No	Yes	BD	No	None	No	No	None	Yes	Less	Yes	Used_in_last_0-6mos	Never	Yes	No	158.9	49.3	19.5	114.7	88	69
NEPHJI7789A	Newar	27.7	85.4	1261.3	Semi-urban	29	F	18	Married	9	1	MostlyRice	Twice_daily	Twice_daily	Rarely	Weekly	Rarely	Weekly	Yes	Rarely	Yes	Rarely	Seldom	No	Tap	Yes	Yes	Nonsolid	No	Yes	D	No	None	No	Yes	Rarely	Yes	Daily	Yes	Not_used_in_last_0-6mos	Never	Yes	No	151.1	51.2	22.4	96	66.7	72.7
NEPQEP0014K	Newar	27.7	85.4	1261.3	Semi-urban	32	F	7	Married	5	2	MostlyRice	Twice_daily	Twice_daily	Rarely	Weekly	Rarely	Rarely	Yes	Rarely	Yes	Rarely	Everyday	Yes	Tap	Yes	Yes	Mostly_solid	No	No	None	No	None	No	No	None	No	None	Yes	Used_in_last_0-6mos	Never	Yes	No	152.8	49.5	21.2	97	71.3	70.7
NEPKAT4428E	Newar	27.7	85.4	1261.3	Semi-urban	45	F	4	Married	4	3	MostlyRice	Once_daily	Once_daily	Rarely	Rarely	Rarely	Rarely	No	None	Yes	Rarely	Everyday	No	Tap	Yes	Yes	Mostly_solid	No	No	None	No	None	No	No	None	Yes	Less	Yes	Never	Never	Yes	No	145.6	47	22.2	115.7	85.3	85
NEPBKG1943Y	Newar	27.7	85.4	1301.5	Semi-urban	62	F	0	Married	8	7	MostlyRice	Once_daily	Once_daily	Rarely	Rarely	Rarely	Rarely	Yes	Rarely	Yes	Rarely	Everyday	Yes	Tap	Yes	No	Nonsolid	No	No	None	No	None	No	Yes	Rarely	Yes	Daily	Yes	Not_used_in_last_0-6mos	Used_in_last_0-6mos	Yes	No	151.6	65.9	28.7	144	96	75.7
NEPJYP5319R	Newar	27.7	85.4	1301.5	Semi-urban	22	F	8	Married	3	1	MostlyRice	Twice_daily	Twice_daily	Rarely	Rarely	Rarely	Rarely	Yes	Rarely	Yes	Rarely	Everyday	No	Tap	No	No	Mostly_solid	No	No	None	No	None	No	Yes	Rarely	No	None	Yes	Never	Never	Yes	No	146.9	61.7	28.6	93.3	72.7	81
NEPZQL2649Q	Newar	27.7	85.4	1301.5	Semi-urban	28	F	7	Married	8	1	MostlyRice	Twice_daily	Twice_daily	Rarely	Weekly	Rarely	Rarely	Yes	Rarely	Yes	Weekly	Everyday	No	Tap	Yes	Yes	Nonsolid	No	Yes	D	No	None	No	Yes	Frequently	Yes	Daily	Yes	Not_used_in_last_0-6mos	Used_in_last_0-6mos	Yes	No	153.1	54.3	23.2	103	70.7	96.7
NEPQJQ2312L	Newar	27.7	85.4	1272.5	Semi-urban	39	F	7	Married	4	3	MostlyRice	Twice_daily	Twice_daily	Rarely	Weekly	Rarely	Rarely	No	None	Yes	Rarely	Everyday	No	Tap	No	No	Mostly_solid	No	No	None	No	None	No	No	None	No	None	Yes	Used_in_last_0-6mos	Used_in_last_0-6mos	Yes	No	148.1	56.5	25.8	168	114	94.7
NEPHSS5412B	Other	28	82.5	505.7	Semi-urban	26	F	8	Married	6	2	MostlyRice	Twice_daily	Twice_daily	Rarely	Rarely	Rarely	Rarely	Yes	Rarely	Yes	Weekly	Everyday	Yes	Tap	No	No	Solid	No	No	None	No	None	No	No	None	No	None	Yes	Not_used_in_last_0-6mos	Never	Yes	No	153.5	47.7	20.2	102.7	69.7	82
NEPPTG7792M	Other	27.7	85.3	1218.9	Semi-urban	52	F	10	Married	4	3	MostlyRice	Once_daily	Once_daily	None	None	Rarely	Weekly	Yes	Rarely	Yes	Rarely	Everyday	No	Tap	Yes	Yes	Nonsolid	No	Yes	BD	No	None	No	No	None	Yes	Daily	Yes	Never	Never	Yes	No	148.8	51.5	23.3	126.7	80.3	59
NEPGCE5319Y	Raji	28.8	80.7	130.1	Semi-urban	35	M	0	Married	5	3	MostlyRice	Twice_daily	Twice_daily	Rarely	Weekly	Rarely	Rarely	No	None	No	None	Seldom	Yes	Tubewell	No	No	Solid	No	No	None	No	None	No	Yes	Rarely	Yes	Less	No	Never	Never	Yes	No	162.4	48.8	18.5	114	65	59
NEPZMH4614U	Raji	28.8	80.7	130.1	Semi-urban	35	M	0	Married	5	3	MostlyRice	Twice_daily	Twice_daily	Rarely	Rarely	Rarely	Rarely	Yes	Rarely	Yes	Rarely	Everyday	Yes	Tubewell	No	No	Solid	No	No	None	Yes	A	Yes	Yes	Rarely	Yes	Less	Yes	Never	Never	Yes	No	150.7	38.3	16.9	142.3	101	94.3
NEPFBO1769J	Raji	28.8	80.7	130.1	Semi-urban	45	M	0	Married	4	2	MostlyRice	Twice_daily	Twice_daily	Rarely	Rarely	Rarely	Weekly	Yes	Rarely	Yes	Rarely	Everyday	Yes	Tubewell	No	No	Solid	Yes	No	None	No	None	Yes	No	None	Yes	Daily	Yes	Used_in_last_0-6mos	Never	Yes	No	164.6	48.4	17.9	96.7	60	66.3
NEPZZI3863K	Raji	28.8	80.7	130.1	Semi-urban	42	M	0	Married	2	7	MostlyRice	Twice_daily	Twice_daily	Rarely	Rarely	Rarely	Rarely	Yes	Rarely	No	None	Seldom	Yes	Tubewell	No	No	Solid	No	No	None	No	None	No	Yes	Rarely	No	None	Yes	Never	Never	Yes	No	167.4	46.8	16.7	183.7	101.3	66
NEPENN8903L	Raji	28.8	80.7	130.1	Semi-urban	31	M	10	Married	5	3	MostlyRice	Twice_daily	Twice_daily	Rarely	Rarely	Rarely	Rarely	Yes	Rarely	Yes	Rarely	Seldom	Yes	Tubewell	No	No	Solid	No	No	None	No	None	No	Yes	Rarely	Yes	Less	Yes	Not_used_in_last_0-6mos	Never	Yes	No	165.9	49.5	18	94	69	75.7
NEPYDS5396G	Raji	28.5	80.9	160.9	Semi-urban	33	M	18	Married	15	2	MostlyRice	Twice_daily	Twice_daily	Rarely	Rarely	Rarely	Rarely	Yes	Rarely	Yes	Weekly	Never	No	Tubewell	No	No	Mostly_solid	No	Yes	D	No	None	No	No	None	Yes	Less	Yes	Used_in_last_0-6mos	Never	Yes	No	164.9	69.5	25.6	116.7	80	81.3
NEPXVW0384G	Raji	28.5	80.9	160.9	Semi-urban	44	M	0	Married	6	3	MostlyRice	Twice_daily	Twice_daily	Rarely	Rarely	Rarely	Rarely	Yes	Rarely	No	None	Seldom	Yes	Tubewell	No	No	Solid	No	No	None	No	None	No	No	None	Yes	Less	Yes	Used_in_last_0-6mos	Never	Yes	No	168.5	49.5	17.4	95.7	61.3	73
NEPIFL9572T	Raji	28.5	80.9	160.9	Semi-urban	39	M	0	Married	3	2	MostlyRice	Twice_daily	Twice_daily	Rarely	Rarely	Rarely	Rarely	Yes	Rarely	Yes	Rarely	Everyday	No	Tubewell	No	No	Solid	No	No	None	No	None	Yes	No	None	Yes	Daily	Yes	Used_in_last_0-6mos	Not_used_in_last_0-6mos	Yes	No	163.5	43.4	16.2	112.3	69.7	74.3
NEPVDJ9463U	Raji	28.5	80.9	160.9	Semi-urban	28	M	0	Married	5	3	MostlyRice	Twice_daily	Twice_daily	Rarely	Rarely	Rarely	Rarely	No	None	Yes	Rarely	Seldom	Yes	Tubewell	No	No	Solid	No	No	None	No	None	Yes	Yes	Rarely	Yes	Less	Yes	Not_used_in_last_0-6mos	Never	Yes	No	164.2	49.8	18.5	121.7	80	83.3
NEPEOS5821E	Raji	28.5	80.9	160.9	Semi-urban	52	M	0	Married	9	8	MostlyRice	Twice_daily	Twice_daily	Rarely	Rarely	Rarely	Rarely	Yes	Rarely	Yes	Rarely	Never	No	Tubewell	No	No	Solid	No	No	None	No	None	Yes	No	None	Yes	Daily	Yes	Used_in_last_0-6mos	Not_used_in_last_0-6mos	Yes	No	156.7	51.4	20.9	112.3	70	73.7
NEPLZS3816H	Raji	28.8	80.7	130.1	Semi-urban	50	F	0	Married	5	3	MostlyRice	Twice_daily	Twice_daily	Rarely	Rarely	Rarely	Weekly	Yes	Regularly	Yes	Rarely	Everyday	Yes	Tubewell	No	No	Solid	No	No	None	Yes	A	No	Yes	Rarely	No	None	No	Never	Never	Yes	No	153.5	47.4	20.1	112.3	76	69
NEPMVG7165N	Raji	28.8	80.7	130.1	Semi-urban	36	F	0	Married	5	1	MostlyRice	Twice_daily	Twice_daily	Rarely	Rarely	Rarely	Rarely	No	None	Yes	Rarely	Everyday	Yes	Tubewell	Yes	No	Solid	No	No	None	Yes	B	No	Yes	Rarely	Yes	Daily	No	Never	Never	Yes	No	145.5	36.9	17.4	109.7	75.7	80.3
NEPSVI5319E	Raji	28.8	80.7	130.1	Semi-urban	50	F	0	Married	3	1	MostlyRice	Twice_daily	Twice_daily	Rarely	Rarely	Rarely	Rarely	Yes	Rarely	No	None	Everyday	Yes	Tubewell	No	No	Solid	No	No	None	No	None	No	No	None	No	None	Yes	Never	Not_used_in_last_0-6mos	Yes	No	144.4	46.2	22.2	134.3	91	95.7
NEPCBC8053C	Raji	28.8	80.7	130.1	Semi-urban	50	F	0	Married	6	11	MostlyRice	Twice_daily	Twice_daily	Rarely	Rarely	Rarely	Rarely	Yes	Rarely	Yes	Rarely	Seldom	Yes	Tubewell	Yes	Yes	Solid	No	No	None	Yes	B	No	Yes	Rarely	Yes	Daily	Yes	Used_in_last_0-6mos	Not_used_in_last_0-6mos	No	No	146.2	35.5	16.6	138.7	89	53.7
NEPHWU5544H	Raji	28.8	80.7	130.1	Semi-urban	29	F	10	Married	4	2	MostlyRice	Twice_daily	Twice_daily	Rarely	Rarely	Rarely	Rarely	Yes	Rarely	Yes	Rarely	Everyday	Yes	Tubewell	No	No	Solid	No	No	None	No	None	No	No	None	Yes	Daily	Yes	Not_used_in_last_0-6mos	Never	Yes	No	143.5	34.8	16.9	103.3	72.7	89
NEPWZE2977W	Raji	28.8	80.7	130.1	Semi-urban	40	F	0	Married	6	4	MostlyRice	Twice_daily	Twice_daily	Rarely	Weekly	Rarely	Rarely	No	None	Yes	Rarely	Everyday	Yes	Tubewell	No	No	Solid	No	No	None	Yes	A	No	Yes	Rarely	Yes	Daily	Yes	Never	Not_used_in_last_0-6mos	Yes	No	153.7	41.3	17.5	105	79	66.3
NEPTLV7914L	Raji	28.8	80.7	130.1	Semi-urban	40	F	0	Married	5	8	MostlyRice	Twice_daily	Twice_daily	Rarely	Rarely	Rarely	Rarely	Yes	Regularly	Yes	Weekly	Everyday	Yes	Tubewell	No	No	Solid	No	No	None	Yes	A	No	Yes	Rarely	Yes	Daily	Yes	Not_used_in_last_0-6mos	Never	Yes	No	155	41	17.1	119.7	83.7	78.3
NEPUMF2322M	Raji	28.5	80.9	160.9	Semi-urban	31	F	0	Married	15	2	MostlyRice	Twice_daily	Twice_daily	Rarely	Rarely	Rarely	Rarely	Yes	Rarely	Yes	Weekly	Everyday	No	Tubewell	No	No	Mostly_solid	No	No	None	No	None	No	No	None	Yes	Less	Yes	Not_used_in_last_0-6mos	Never	Yes	No	149.8	49.3	22	109.3	76.7	78
NEPTQJ7536U	Raji	28.5	80.9	160.9	Semi-urban	35	F	0	Married	15	5	MostlyRice	Twice_daily	Twice_daily	Rarely	Rarely	Rarely	Rarely	Yes	Rarely	Yes	Weekly	Seldom	No	Tubewell	No	No	Mostly_solid	No	No	None	No	None	No	No	None	Yes	Less	Yes	Used_in_last_0-6mos	Never	Yes	No	155.9	45.2	18.6	115	77	90.3
NEPIOP0503Q	Raji	28.5	80.9	160.9	Semi-urban	30	F	0	Married	5	3	MostlyRice	Twice_daily	Twice_daily	Rarely	Weekly	Rarely	Rarely	Yes	Rarely	Yes	Weekly	Everyday	Yes	Tubewell	No	No	Solid	No	No	None	No	None	No	No	None	Yes	Less	Yes	Not_used_in_last_0-6mos	Never	No	No	153.3	56	23.8	117	76	65.3
NEPLBC6627I	Raji	28.5	80.9	160.9	Semi-urban	40	F	0	Married	5	3	MostlyRice	Twice_daily	Twice_daily	Rarely	Rarely	Rarely	Rarely	No	None	No	None	Everyday	Yes	Tubewell	No	No	Solid	No	No	None	No	None	No	No	None	Yes	Less	Yes	Used_in_last_0-6mos	Never	Yes	No	156.6	55.3	22.5	111.7	66.7	82
NEPUGW6587R	Raute_Settled	29.1	80.4	349	Rural	41	M	0	Married	5	4	MostlyRice	Twice_daily	Twice_daily	Rarely	Rarely	Rarely	Rarely	No	None	Yes	Rarely	Mostly	No	Tap	No	No	Solid	No	No	None	Yes	D	No	Yes	Rarely	No	None	Yes	Used_in_last_0-6mos	Used_in_last_0-6mos	Yes	No	158.7	52.2	20.7	110.7	73.3	79.3
NEPFKU6663O	Raute_Settled	29.1	80.4	349	Rural	36	M	5	Married	9	7	MostlyRice	Twice_daily	Twice_daily	Rarely	Rarely	Rarely	Rarely	Yes	Rarely	No	None	Seldom	No	Tap	No	No	Solid	No	No	None	No	None	Yes	Yes	Rarely	Yes	Daily	Yes	Never	Never	No	No	157.3	45.4	18.3	120.7	65	86.7
NEPFUK5808S	Raute_Settled	29.1	80.4	349	Rural	40	M	0	Married	5	7	MostlyRice	Twice_daily	Twice_daily	Rarely	Rarely	Rarely	Rarely	Yes	Rarely	No	None	Everyday	No	Tap	No	No	Solid	No	No	None	Yes	A	No	Yes	Rarely	Yes	Daily	Yes	Used_in_last_0-6mos	Not_used_in_last_0-6mos	No	No	170.2	57.8	20	111	74.7	68.3
NEPEMB7564A	Raute_Settled	29.1	80.4	349	Rural	30	M	2	Married	7	5	MostlyRice	Twice_daily	Twice_daily	Rarely	Rarely	Rarely	Rarely	Yes	Rarely	No	None	Seldom	No	Tap	No	No	Solid	No	No	None	Yes	A	No	No	None	Yes	Less	Yes	Never	Not_used_in_last_0-6mos	Yes	No	167.2	63.3	22.6	126	76	76.7
NEPXIR5887E	Raute_Settled	29.1	80.4	349	Rural	57	M	4	Married	4	7	MostlyRice	Twice_daily	Twice_daily	Weekly	Weekly	Rarely	Rarely	Yes	Regularly	Yes	Rarely	Everyday	Yes	Tap	No	No	Solid	No	No	None	Yes	C	No	No	None	Yes	Daily	Yes	Never	Never	Yes	No	167.3	65.7	23.5	130.3	77	75.3
NEPZAX2929B	Raute_Settled	29.2	80.3	361.5	Rural	21	M	6	Married	2	0	MostlyRice	Twice_daily	Twice_daily	Rarely	Rarely	Rarely	Rarely	Yes	Rarely	Yes	Rarely	Never	Yes	Tap	No	No	Solid	No	No	None	No	None	No	No	None	Yes	Less	No	Never	Not_used_in_last_0-6mos	Yes	No	162.8	56	21.1	107	68	69
NEPGYW9000K	Raute_Settled	29.2	80.3	361.5	Rural	44	M	0	Married	5	3	MostlyRice	Twice_daily	Twice_daily	Rarely	Rarely	Rarely	Rarely	Yes	Rarely	Yes	Rarely	Seldom	No	Tap	No	No	Solid	No	No	None	Yes	A	No	No	None	Yes	Less	Yes	Not_used_in_last_0-6mos	Never	Yes	No	160.3	46.5	18.1	115	73.7	82
NEPRQU8854X	Raute_Settled	29.2	80.3	358.7	Rural	50	M	3	Married	6	6	MostlyRice	Twice_daily	Twice_daily	Rarely	Rarely	Rarely	Rarely	Yes	Rarely	Yes	Rarely	Seldom	Yes	Tap	No	No	Solid	No	No	None	Yes	A	No	Yes	Rarely	Yes	Daily	Yes	Used_in_last_0-6mos	Never	No	No	157.8	52.8	21.2	127.7	83	67
NEPWAE4463T	Raute_Settled	29.2	80.3	358.7	Rural	68	M	0	Married	2	5	MostlyRice	Twice_daily	Twice_daily	Rarely	Rarely	Rarely	Rarely	No	None	No	None	Seldom	Yes	Tap	No	No	Solid	No	No	None	Yes	A	No	No	None	Yes	Daily	Yes	Used_in_last_0-6mos	Never	No	No	170.5	60.1	20.7	159.7	97	77.7
NEPMQM5321O	Raute_Settled	29.2	80.3	358.7	Rural	18	M	0	Married	4	0	MostlyRice	Twice_daily	Twice_daily	Rarely	Rarely	Rarely	Rarely	No	None	No	None	Everyday	No	Tap	No	No	Solid	No	No	None	No	None	No	No	None	Yes	Less	No	Never	Never	Yes	No	162.7	53.4	20.2	118.7	63.7	87
NEPKMT5298B	Raute_Settled	29.2	80.3	361.8	Rural	60	F	0	Married	2	5	MostlyRice	Twice_daily	Twice_daily	Rarely	Rarely	Rarely	Rarely	Yes	Rarely	Yes	Daily	Seldom	Yes	Tap	No	No	Solid	No	No	None	No	None	No	No	None	Yes	Less	Yes	Used_in_last_0-6mos	Never	No	No	158.1	40.1	16	128.7	67.7	75.7
NEPHVX3944W	Raute_Settled	29.1	80.4	349	Rural	23	M	4	Married	3	0	MostlyRice	Twice_daily	Twice_daily	Weekly	Rarely	Regularly	Rarely	No	None	No	None	Everyday	No	Tap	Yes	Yes	Solid	No	No	None	Yes	E	Yes	No	None	Yes	Daily	No	Used_in_last_0-6mos	Never	Yes	No	154.6	46.8	19.6	124	79	76
NEPOUO9101S	Raute_Settled	29.1	80.4	349	Rural	33	F	0	Married	5	4	MostlyRice	Twice_daily	Twice_daily	Rarely	Rarely	Rarely	Rarely	No	None	Yes	Rarely	Everyday	Yes	Tap	No	No	Solid	No	No	None	No	None	No	No	None	Yes	Daily	Yes	Never	Never	Yes	No	162.4	58	22	107.7	74	82.7
NEPJDL5202V	Raute_Settled	29.1	80.4	349	Rural	23	F	3	Married	7	5	MostlyRice	Twice_daily	Twice_daily	Rarely	Rarely	Rarely	Rarely	Yes	Rarely	No	None	Everyday	Yes	Tap	No	No	Solid	No	No	None	No	None	No	No	None	No	None	Yes	Never	Never	Yes	No	152.9	49.3	21.1	99.3	63.7	68.3
NEPUCS5657O	Raute_Settled	29.2	80.3	361.8	Rural	55	F	0	Married	3	4	MostlyRice	Twice_daily	Twice_daily	Rarely	Rarely	Rarely	Rarely	No	None	Yes	Rarely	Everyday	Yes	Tap	No	No	Solid	No	No	None	No	None	No	No	None	Yes	Less	Yes	Used_in_last_0-6mos	Never	Yes	No	156.2	47.7	19.6	103	66.7	47.3
NEPBLC2556K	Raute_Settled	29.2	80.3	361.8	Rural	40	F	0	Married	6	6	MostlyRice	Twice_daily	Twice_daily	Rarely	Rarely	Rarely	Rarely	Yes	Rarely	Yes	Rarely	Everyday	Yes	Tap	No	No	Solid	No	No	None	No	None	No	No	None	Yes	Daily	Yes	Used_in_last_0-6mos	Never	Yes	No	144.6	34.2	16.4	97	70	74.7
NEPVPW2281P	Raute_Settled	29.2	80.3	361.8	Rural	40	F	0	Married	6	4	MostlyRice	Twice_daily	Twice_daily	Rarely	Rarely	Rarely	Rarely	Yes	Rarely	Yes	Rarely	Seldom	Yes	Tap	No	No	Solid	No	No	None	No	None	No	No	None	No	None	Yes	Not_used_in_last_0-6mos	Never	Yes	No	149.7	44.7	19.9	125	82.3	71.3
NEPSZE2374E	Raute_Settled	29.2	80.3	361.8	Rural	20	F	0	Married	4	2	MostlyRice	Twice_daily	Twice_daily	Rarely	Rarely	Rarely	Rarely	Yes	Rarely	Yes	Rarely	Everyday	Yes	Tap	No	No	Solid	No	No	None	No	None	No	No	None	Yes	Daily	No	Used_in_last_0-6mos	Never	Yes	No	153	45.2	19.3	102.7	75	70
NEPAWC0880F	Raute_Settled	29.2	80.3	361.5	Rural	30	F	2	Married	5	4	MostlyRice	Twice_daily	Twice_daily	Rarely	Rarely	Rarely	Rarely	Yes	Rarely	Yes	Rarely	Everyday	Yes	Tap	No	No	Solid	No	No	None	No	None	No	No	None	Yes	Less	Yes	Not_used_in_last_0-6mos	Never	Yes	No	152.4	46.3	19.9	111	75.3	76.3
NEPUCR0159V	Raute_Settled	29.2	80.3	361.5	Rural	18	F	7	Married	2	0	MostlyRice	Twice_daily	Twice_daily	Rarely	Rarely	Rarely	Weekly	No	None	Yes	Weekly	Everyday	No	Tap	No	No	Solid	No	No	None	No	None	No	No	None	Yes	Less	No	Not_used_in_last_0-6mos	Never	Yes	No	151.4	49.9	21.8	108.3	69.7	99
NEPFOW5802K	Raute_Settled	29.2	80.3	361.5	Rural	45	F	0	Married	7	6	MostlyRice	Once_daily	Once_daily	Rarely	Rarely	Rarely	Rarely	Yes	Rarely	Yes	Rarely	Everyday	Yes	Tap	No	No	Solid	No	No	None	Yes	A	No	No	None	Yes	Daily	Yes	Used_in_last_0-6mos	Used_in_last_0-6mos	Yes	No	154.6	57.4	24	107.7	75	83.7
NEPWDS2066S	Raute_Settled	29.2	80.3	358.7	Rural	61	F	0	Married	2	5	MostlyRice	Twice_daily	Twice_daily	Rarely	Rarely	Rarely	Rarely	Yes	Rarely	Yes	Rarely	Everyday	Yes	Tap	No	No	Solid	No	No	None	No	None	No	No	None	No	None	Yes	Never	Not_used_in_last_0-6mos	Yes	No	152.5	46.9	20.2	140.7	84.3	64.7
NEPZLS9765E	Raute_Settled	29.2	80.3	358.7	Rural	32	F	4	Married	7	5	MostlyRice	Twice_daily	Twice_daily	Rarely	Rarely	Rarely	Rarely	No	None	No	None	Everyday	No	Tap	No	No	Solid	No	No	None	No	None	No	No	None	Yes	Less	Yes	Used_in_last_0-6mos	Not_used_in_last_0-6mos	No	No	152.5	47.8	20.6	115.7	70	72.3
NEPTLQ6816K	Raute_Settled	29.1	80.4	349	Rural	40	F	0	Married	7	4	MostlyRice	Twice_daily	Twice_daily	Weekly	Rarely	Rarely	Rarely	Yes	Rarely	Yes	Rarely	Everyday	No	Tap	No	No	Solid	No	No	None	Yes	A	No	No	None	Yes	Daily	Yes	Never	Never	Yes	No	149.2	38.7	17.4	117	86.3	83.7
NEPSJB8237D	Tamang	27.7	86.1	675.4	Rural	50	M	0	Married	8	5	MostlyRice	Twice_daily	Twice_daily	Rarely	Rarely	Rarely	Rarely	Yes	Rarely	Yes	Weekly	Seldom	Yes	Tap	No	No	Solid	Yes	No	None	No	None	No	Yes	Rarely	Yes	Daily	Yes	Not_used_in_last_0-6mos	Never	Yes	No	155.4	43.2	17.9	119.3	92.3	81.7
NEPQRX6772J	Tamang	27.7	86.1	675.4	Rural	74	M	0	Married	14	4	MostlyRice	Twice_daily	Twice_daily	Rarely	Rarely	Rarely	Rarely	Yes	Rarely	Yes	Weekly	Everyday	No	Tap	No	No	Solid	No	No	None	No	None	No	No	None	Yes	Daily	Yes	Not_used_in_last_0-6mos	Used_in_last_0-6mos	Yes	No	156.3	78.9	32.3	104.7	75	67
NEPKDH7030D	Tamang	27.7	86.1	1117.1	Rural	55	M	0	Married	5	4	MostlyRice	Twice_daily	Twice_daily	Rarely	Weekly	Rarely	Rarely	Yes	Rarely	Yes	Rarely	Everyday	No	Tap	No	No	Solid	No	No	None	No	None	Yes	Yes	Frequently	Yes	Daily	Yes	Used_in_last_0-6mos	Never	Yes	No	162.6	62.9	23.8	122	86	86
NEPPNS6951Y	Tamang	27.7	86.1	675.4	Rural	26	F	10	Married	6	1	MostlyRice	Twice_daily	Twice_daily	Rarely	Rarely	Rarely	Rarely	Yes	Rarely	Yes	Weekly	Mostly	Yes	Tap	No	No	Solid	No	Yes	D	No	None	No	No	None	Yes	Less	Yes	Never	Never	Yes	No	142	39.5	19.6	95.7	71.3	75
NEPIIJ5227L	Tamang	27.7	86.1	675.4	Rural	68	F	0	Married	2	5	MostlyRice	Twice_daily	Twice_daily	Rarely	Rarely	Rarely	Rarely	Yes	Rarely	Yes	Weekly	Everyday	No	Tap	Yes	Yes	Solid	No	No	None	Yes	C	No	Yes	Rarely	Yes	Daily	Yes	Used_in_last_0-6mos	Never	Yes	No	147.6	48	22	117	82	77.3
NEPCHZ6816Z	Tamang	27.7	86.1	1343.6	Rural	30	F	6	Married	4	2	MostlyRice	Twice_daily	Twice_daily	Rarely	Weekly	Rarely	Rarely	No	None	Yes	Daily	Everyday	Yes	Tap	No	No	Solid	Yes	No	None	No	None	No	Yes	Rarely	Yes	Daily	Yes	Not_used_in_last_0-6mos	Never	Yes	No	148.3	50.2	22.8	110	80.3	69.7
NEPNKN1966G	Tamang	27.7	86.1	1343.6	Rural	61	F	0	Married	3	8	MostlyRice	Twice_daily	Twice_daily	Rarely	Rarely	Rarely	Rarely	Yes	Rarely	Yes	Rarely	Everyday	No	Tap	No	No	Solid	No	No	None	No	None	No	Yes	Frequently	Yes	Daily	Yes	Used_in_last_0-6mos	Never	Yes	No	139.7	49	25.1	133.3	101	84.7
NEPPDD7143X	Tamang	27.7	86.1	1343.6	Rural	64	F	0	Married	12	9	MostlyRice	Twice_daily	Twice_daily	Rarely	Rarely	Rarely	Rarely	Yes	Rarely	Yes	Weekly	Everyday	Yes	Tap	No	No	Solid	No	No	None	Yes	A	No	Yes	Rarely	Yes	Less	Yes	Used_in_last_0-6mos	Never	Yes	No	146.7	41.2	19.1	122.3	80.3	84
NEPBBR8938A	Tamang	27.7	86.1	1112.8	Rural	47	F	0	Married	3	3	MostlyRice	Twice_daily	Twice_daily	Rarely	Rarely	Rarely	Rarely	Yes	Rarely	Yes	Rarely	Everyday	No	Tap	No	No	Solid	No	No	None	No	None	No	Yes	Frequently	Yes	Daily	Yes	Used_in_last_0-6mos	Never	Yes	No	140.8	41.1	20.7	112.3	83.7	70.3
NEPGKW0947A	Tamang	27.7	86.1	1112.8	Rural	32	F	1	Married	4	2	MostlyRice	Twice_daily	Twice_daily	Rarely	Weekly	Rarely	Rarely	Yes	Rarely	Yes	Weekly	Everyday	No	Tap	No	No	Solid	No	No	None	No	None	No	Yes	Rarely	Yes	Less	Yes	Used_in_last_0-6mos	Never	Yes	No	153.1	56.3	24	113.3	93.3	91
NEPNON1735Z	Tamang	27.7	86.1	1112.8	Rural	65.5	F	0	Married	4	2	MostlyRice	Twice_daily	Twice_daily	Rarely	Rarely	Rarely	Rarely	Yes	Rarely	Yes	Rarely	Everyday	Yes	Tap	No	No	Solid	No	No	None	No	None	No	No	None	Yes	Less	Yes	Never	Never	Yes	No	146.3	46.7	21.8	95.7	68.3	79
NEPLCG8589R	Tamang	27.7	86.1	1112.8	Rural	47	F	0	Married	5	5	MostlyRice	Twice_daily	Twice_daily	Rarely	Rarely	Rarely	Rarely	Yes	Rarely	Yes	Weekly	Everyday	Yes	Tap	No	No	Solid	Yes	No	None	No	None	No	Yes	Rarely	Yes	Less	Yes	Used_in_last_0-6mos	Never	Yes	No	153.2	58.8	25.1	118.7	86.7	70
NEPLGN1860C	Tamang	27.7	86.1	1117.1	Rural	53	F	0	Married	5	4	MostlyRice	Twice_daily	Twice_daily	Rarely	Rarely	Rarely	Rarely	Yes	Rarely	Yes	Rarely	Seldom	Yes	Tap	No	No	Solid	Yes	No	None	No	None	Yes	Yes	Rarely	Yes	Daily	Yes	Not_used_in_last_0-6mos	Never	No	No	147	54.2	25.1	131.3	96.3	73.7
NEPDLJ3958Q	Thami	27.7	86.1	1602.6	Rural	52	M	5	Married	7	3	MostlyRice	Twice_daily	Twice_daily	Rarely	Rarely	Rarely	Weekly	Yes	Regularly	No	None	Seldom	No	Tap	Yes	No	Solid	Yes	No	None	No	None	No	No	None	No	None	Yes	Never	Never	Yes	No	150.5	48.2	21.3	126.3	95.3	72
NEPIJW8072N	Thami	27.7	86.1	1602.6	Rural	72	M	0	Married	2	4	MostlyRice	Twice_daily	Twice_daily	Rarely	Rarely	Rarely	Rarely	Yes	Regularly	Yes	Weekly	Everyday	No	Tap	No	No	Solid	No	No	None	No	None	No	No	None	Yes	Daily	Yes	Used_in_last_0-6mos	Never	No	No	156.2	50.8	20.8	170.7	99	77.7
NEPRSB0016P	Thami	27.7	86.1	1602.6	Rural	45	M	2	Married	6	4	MostlyRice	Twice_daily	Twice_daily	Rarely	Rarely	Rarely	Rarely	Yes	Rarely	Yes	Rarely	Everyday	Yes	Tap	No	No	Mostly_solid	No	No	None	No	None	No	No	None	Yes	Daily	Yes	Used_in_last_0-6mos	Never	Yes	No	155.2	56.9	23.6	124	87.3	96.3
NEPFPH6095O	Thami	27.7	86.1	1602.6	Rural	74	M	0	Married	4	6	MostlyRice	Twice_daily	Twice_daily	Rarely	Rarely	Rarely	Weekly	Yes	Regularly	Yes	Weekly	Everyday	Yes	Tap	No	No	Solid	No	No	None	No	None	No	Yes	Frequently	Yes	Less	Yes	Used_in_last_0-6mos	Never	No	No	157.9	51.6	20.7	115	71.7	76
NEPUZL7119V	Thami	27.7	86.1	1602.6	Rural	41	M	8	Married	5	2	MostlyRice	Twice_daily	Twice_daily	Rarely	Weekly	Rarely	Rarely	Yes	Rarely	Yes	Weekly	Seldom	Yes	Tap	No	No	Solid	Yes	Yes	D	Yes	B	Yes	Yes	Frequently	Yes	Daily	Yes	Used_in_last_0-6mos	Not_used_in_last_0-6mos	Yes	No	159.5	56.2	22.1	120.7	88	53.7
NEPSLU7732H	Thami	27.7	86.1	1602.6	Rural	29	M	5	Married	4	2	MostlyRice	Twice_daily	Twice_daily	Rarely	Rarely	Rarely	Rarely	Yes	Rarely	Yes	Rarely	Everyday	Yes	Tap	No	No	Solid	Yes	No	None	No	None	No	Yes	Frequently	Yes	Daily	Yes	Used_in_last_0-6mos	Used_in_last_0-6mos	Yes	No	156.2	49.7	20.4	115	75	68.7
NEPWAA6518G	Thami	27.7	86.1	1602.6	Rural	55	M	10	Married	6	4	MostlyRice	Twice_daily	Twice_daily	Rarely	Rarely	Rarely	Rarely	Yes	Rarely	Yes	Daily	Everyday	No	Tap	No	No	Mostly_solid	No	No	None	No	None	No	No	None	Yes	Daily	Yes	Not_used_in_last_0-6mos	Never	Yes	No	156	62.3	25.6	120.3	87	71
NEPNXE4367I	Thami	27.7	86.1	1602.6	Rural	40	F	0	Married	8	3	MostlyRice	Twice_daily	Twice_daily	Rarely	Rarely	Rarely	Weekly	Yes	Regularly	Yes	Weekly	Mostly	Yes	Tap	No	No	Solid	No	No	None	No	None	No	Yes	Rarely	Yes	Daily	Yes	Not_used_in_last_0-6mos	Never	Yes	No	148	49.1	22.4	129	92.3	76.3
NEPJOP2510B	Thami	27.7	86.1	1602.6	Rural	33	F	3	Married	5	3	MostlyRice	Twice_daily	Twice_daily	Rarely	Weekly	Rarely	Rarely	Yes	Regularly	Yes	Weekly	Everyday	Yes	Tap	No	No	Solid	No	No	None	No	None	No	Yes	Frequently	Yes	Less	Yes	Not_used_in_last_0-6mos	Never	Yes	No	144.8	44.9	21.4	100	80.7	78
NEPMBD1706I	Thami	27.7	86.1	1602.6	Rural	19	F	12	Single_or_unmarried	5	0	MostlyRice	Twice_daily	Twice_daily	Rarely	Rarely	Rarely	Rarely	Yes	Regularly	Yes	Weekly	Seldom	No	Tap	No	No	Solid	No	Yes	D	No	None	No	No	None	Yes	Daily	Yes	Never	Never	Yes	No	151.2	49	21.4	103.3	72	81.7
NEPGYW1756Y	Thami	27.7	86.1	1602.6	Rural	35	F	0	Married	8	5	MostlyRice	Twice_daily	Twice_daily	Rarely	Rarely	Rarely	Rarely	Yes	Rarely	Yes	Weekly	Everyday	Yes	Tap	No	No	Solid	No	No	None	No	None	Yes	Yes	Rarely	Yes	Less	Yes	Not_used_in_last_0-6mos	Never	Yes	No	151.8	48.2	20.9	98	70	68
NEPJNU8949M	Thami	27.7	86.1	1602.6	Rural	23	F	5	Married	4	2	MostlyRice	Twice_daily	Twice_daily	Rarely	Weekly	Rarely	Rarely	Yes	Regularly	Yes	Weekly	Everyday	Yes	Tap	Yes	Yes	Solid	No	Yes	D	No	None	No	No	None	Yes	Daily	Yes	Never	Never	Yes	No	150.1	43.1	19.1	95.7	70.7	65.7
NEPAXE8501G	Thami	27.7	86.1	1602.6	Rural	49	F	0	Married	7	4	MostlyRice	Twice_daily	Twice_daily	Rarely	Rarely	Rarely	Rarely	Yes	Regularly	Yes	Rarely	Everyday	Yes	Tap	Yes	Yes	Mostly_solid	No	No	None	No	None	No	No	None	Yes	Less	Yes	Not_used_in_last_0-6mos	Never	Yes	No	147.5	60.2	27.7	128.7	89.7	83.7
NEPKIB7344Y	Tharu	27.6	84.5	124.4	Semi-urban	80	M	0	Widow_widower	16	7	MostlyRice	Twice_daily	Twice_daily	Rarely	Rarely	Rarely	Rarely	Yes	Rarely	Yes	Rarely	Never	No	Tap	No	No	Solid	No	No	None	No	None	Yes	No	None	Yes	Less	Yes	Used_in_last_0-6mos	Never	Yes	No	156.2	43.5	17.8	126.3	83	98.3
NEPGRS1635P	Tharu	27.6	84.5	124.1	Semi-urban	60	M	0	Married	3	2	MostlyRice	Twice_daily	Twice_daily	Rarely	Rarely	Rarely	Rarely	Yes	Rarely	Yes	Weekly	Never	Yes	Tap	No	No	Solid	No	No	None	Yes	A	No	No	None	Yes	Daily	Yes	Never	Never	Yes	No	148.1	42.3	19.3	125.3	81.7	75.3
NEPMJF9448T	Tharu	27.6	84.5	124.1	Semi-urban	59	M	3	Married	7	4	MostlyRice	Twice_daily	Twice_daily	None	None	Rarely	Rarely	No	None	No	None	Seldom	No	Tap	No	No	Mostly_solid	No	No	None	No	None	Yes	No	None	No	None	Yes	Used_in_last_0-6mos	Never	Yes	No	171.4	62.1	21.1	125	83.7	74.3
NEPREC0143C	Tharu	27.6	84.5	124.1	Semi-urban	20	M	12	Single_or_unmarried	4	0	MostlyRice	Twice_daily	Twice_daily	Weekly	Weekly	Rarely	Rarely	Yes	Rarely	Yes	Rarely	Everyday	No	Tap	No	No	Solid	No	No	None	Yes	A	No	No	None	Yes	Less	Yes	Not_used_in_last_0-6mos	Never	Yes	No	162.3	49.6	18.8	107.3	68.3	73.7
NEPIYR7321W	Tharu	27.6	84.5	129.8	Semi-urban	25	M	6	Married	6	2	MostlyRice	Twice_daily	Twice_daily	Rarely	Weekly	Rarely	Rarely	No	None	Yes	Rarely	Never	No	Tubewell	No	No	Solid	No	No	None	No	None	Yes	Yes	Rarely	Yes	Daily	Yes	Never	Never	Yes	No	161.4	49.7	19.1	126.7	85.3	85
NEPHDT3645Y	Tharu	27.6	84.5	129.8	Semi-urban	20	M	9	Single_or_unmarried	1	0	MostlyRice	Twice_daily	Twice_daily	Weekly	Weekly	Rarely	Weekly	Yes	Rarely	Yes	Weekly	Seldom	Yes	Tap	No	No	Solid	No	Yes	D	No	None	No	No	None	Yes	Daily	Yes	Used_in_last_0-6mos	Not_used_in_last_0-6mos	Yes	No	166.9	50	17.9	115	74.3	93
NEPTZH4568F	Tharu	28.7	80.6	132.9	Semi-urban	37	M	2	Married	8	4	MostlyRice	Twice_daily	Twice_daily	Rarely	Rarely	Rarely	Rarely	Yes	Rarely	Yes	Weekly	Seldom	Yes	Tubewell	No	No	Solid	No	No	None	No	None	Yes	Yes	Frequently	Yes	Daily	Yes	Not_used_in_last_0-6mos	Never	No	No	165.4	47.1	17.2	173	115.7	99.7
NEPLGI6206G	Tharu	28.7	80.6	132.9	Semi-urban	19	M	12	Single_or_unmarried	4	0	MostlyRice	Twice_daily	Twice_daily	Rarely	Rarely	Rarely	Rarely	No	None	Yes	Weekly	Seldom	No	Tubewell	No	No	Mostly_solid	No	Yes	D	No	None	No	No	None	No	None	Yes	Never	Never	Yes	No	165.6	60.2	22	127	79.3	86.3
NEPSCT2592N	Tharu	28.7	80.6	132.9	Semi-urban	61	M	0	Married	6	4	MostlyRice	Twice_daily	Twice_daily	Rarely	Rarely	Rarely	Rarely	Yes	Regularly	Yes	Weekly	Never	Yes	Tubewell	No	No	Solid	Yes	No	None	Yes	A	No	Yes	Rarely	Yes	Daily	Yes	Never	Never	Yes	No	164.8	60.9	22.4	136.3	85.7	91
NEPDRH3931K	Tharu	28.7	81.1	119.2	Semi-urban	42	M	5	Married	6	3	MostlyRice	Twice_daily	Twice_daily	Rarely	Weekly	Rarely	Rarely	Yes	Rarely	No	None	Everyday	No	Tubewell	No	No	Mostly_solid	No	No	None	Yes	B	Yes	Yes	Frequently	No	None	Yes	Never	Never	Yes	No	163.3	70.1	26.3	119.7	76.3	95.3
NEPETP4424M	Tharu	28.7	81.1	119.2	Semi-urban	70	M	0	Married	9	4	MostlyRice	Twice_daily	Twice_daily	Rarely	Rarely	Rarely	Rarely	Yes	Rarely	Yes	Rarely	Everyday	No	Tubewell	No	No	Mostly_solid	No	No	None	No	None	Yes	No	None	Yes	Daily	Yes	Never	Never	Yes	No	149.4	44.6	20	194.3	115.7	68
NEPVVC1475G	Tharu	28.6	81	110.6	Semi-urban	25	M	0	Married	16	4	MostlyRice	Twice_daily	Twice_daily	Rarely	Weekly	Rarely	Rarely	Yes	Rarely	Yes	Weekly	Never	No	Tubewell	No	No	Mostly_solid	No	No	None	No	None	No	No	None	Yes	Daily	Yes	Used_in_last_0-6mos	Never	Yes	No	163.2	63.7	23.9	120	76.7	91.7
NEPYND7190D	Tharu	28.1	81.7	100.3	Semi-urban	25	M	0	Married	6	3	MostlyRice	Twice_daily	Twice_daily	Rarely	Rarely	Rarely	Rarely	Yes	Rarely	Yes	Weekly	Everyday	No	Tubewell	No	No	Mostly_solid	Yes	No	None	Yes	D	Yes	Yes	Frequently	Yes	Daily	Yes	Never	Never	Yes	No	168.6	58.3	20.5	162	94	105
NEPQNS1589W	Tharu	28.1	81.7	100.3	Semi-urban	40	M	4	Married	4	2	MostlyRice	Twice_daily	Twice_daily	Rarely	Rarely	Rarely	Rarely	Yes	Rarely	Yes	Rarely	Everyday	Yes	Tubewell	No	No	Solid	Yes	No	None	Yes	A	Yes	No	None	Yes	Less	Yes	Used_in_last_0-6mos	Never	Yes	No	159.2	44.2	17.4	124.3	82.3	88.3
NEPSDD9264U	Tharu	28.1	81.7	100.3	Semi-urban	50	M	2	Married	8	3	MostlyRice	Twice_daily	Twice_daily	Rarely	Rarely	Rarely	Rarely	Yes	Rarely	Yes	Rarely	Everyday	No	Tubewell	No	No	Solid	No	No	None	Yes	D	Yes	No	None	Yes	Daily	Yes	Used_in_last_0-6mos	Never	Yes	No	166	61.2	22.2	123.7	91	84.7
NEPDXF0554Z	Tharu	27	85.4	27.1	Rural	41	M	12	Married	4	2	MostlyRice	Twice_daily	Twice_daily	Rarely	Rarely	Rarely	Rarely	Yes	Regularly	Yes	Rarely	Seldom	No	Tubewell	Yes	No	Mostly_solid	No	Yes	D	No	None	Yes	No	None	No	None	Yes	Used_in_last_0-6mos	Never	Yes	No	169.3	83.9	29.3	134.3	89.7	81.3
NEPPXC9347Z	Tharu	27	85.4	27.1	Rural	48	M	9	Married	6	4	MostlyRice	Twice_daily	Twice_daily	Weekly	Weekly	Rarely	Rarely	Yes	Regularly	Yes	Rarely	Seldom	No	Tubewell	No	No	Mostly_solid	No	No	None	Yes	A	No	Yes	Frequently	Yes	Less	Yes	Used_in_last_0-6mos	Never	Yes	No	168	89.4	31.7	134.7	96.7	70
NEPOGA6218D	Tharu	27	85.4	27.1	Rural	50	M	9	Married	4	3	MostlyRice	Twice_daily	Twice_daily	Rarely	Rarely	Regularly	Rarely	Yes	Regularly	Yes	Weekly	Seldom	No	Tubewell	No	No	Mostly_solid	No	No	None	Yes	B	No	No	None	No	None	Yes	Used_in_last_0-6mos	Never	Yes	No	166.7	51.3	18.5	99.7	66.3	70
NEPEMI5349X	Tharu	27	85.4	27.1	Rural	70	M	0	Married	10	6	MostlyRice	Twice_daily	Twice_daily	Weekly	Rarely	Rarely	Rarely	Yes	Rarely	Yes	Rarely	Everyday	No	Tubewell	No	No	Mostly_solid	No	No	None	Yes	A	No	No	None	Yes	Less	No	Not_used_in_last_0-6mos	Never	Yes	Yes	169.7	49.8	17.3	97	74.7	90
NEPFYR6786P	Tharu	27	85.4	27.1	Rural	34	M	4	Married	4	2	MostlyRice	Twice_daily	Twice_daily	Rarely	Rarely	Rarely	Rarely	Yes	Rarely	Yes	Rarely	Never	No	Tubewell	No	No	Solid	Yes	No	None	Yes	A	Yes	Yes	Rarely	No	None	Yes	Never	Never	Yes	No	160.2	53.3	20.8	127.3	86.7	71
NEPDAH4443Y	Tharu	27	85.4	27.1	Rural	60	M	8	Married	8	4	MostlyRice	Twice_daily	Twice_daily	Weekly	Weekly	Rarely	Rarely	Yes	Regularly	Yes	Rarely	Never	No	Tubewell	No	No	Mostly_solid	No	No	None	No	None	Yes	No	None	Yes	Less	Yes	Not_used_in_last_0-6mos	Never	Yes	No	157.2	41.6	16.8	126.3	77.3	80.3
NEPCPS7978Y	Tharu	27.6	84.5	124.4	Semi-urban	65.5	F	0	Married	5	2	MostlyRice	Twice_daily	Twice_daily	Rarely	Rarely	Rarely	Rarely	Yes	Rarely	Yes	Weekly	Everyday	Yes	Tap	No	No	Mostly_nonsolid	No	No	None	No	None	No	No	None	Yes	Daily	Yes	Not_used_in_last_0-6mos	Used_in_last_0-6mos	Yes	No	162.6	62.5	23.6	122.7	82.7	71
NEPHUH4560H	Tharu	27.6	84.5	124.4	Semi-urban	65.5	F	0	Married	7	2	MostlyRice	Twice_daily	Twice_daily	Rarely	Rarely	Rarely	Rarely	Yes	Regularly	Yes	Weekly	Everyday	Yes	Tap	No	No	Nonsolid	No	No	None	No	None	No	No	None	Yes	Daily	Yes	Not_used_in_last_0-6mos	Never	Yes	No	154.1	43.1	18.1	100.3	76.7	70.7
NEPJUD1673I	Tharu	27.6	84.5	124.4	Semi-urban	40	F	4	Married	4	2	MostlyRice	Twice_daily	Twice_daily	Rarely	Rarely	Rarely	Rarely	Yes	Rarely	Yes	Weekly	Everyday	Yes	Tap	No	No	Mostly_solid	No	No	None	No	None	No	No	None	Yes	Less	Yes	Never	Never	Yes	No	154.8	51.1	21.3	94.3	69	77.7
NEPAED5094T	Tharu	27.6	84.5	124.4	Semi-urban	35	F	0	Married	6	3	MostlyRice	Twice_daily	Twice_daily	Weekly	Weekly	Rarely	Rarely	Yes	Rarely	Yes	Weekly	Everyday	Yes	Tap	No	No	Solid	No	No	None	No	None	No	No	None	Yes	Daily	Yes	Never	Never	Yes	No	154.5	55.3	23.2	119.3	88	84
NEPWOB3888L	Tharu	27.6	84.5	124.4	Semi-urban	44	F	0	Married	5	3	MostlyRice	Twice_daily	Twice_daily	Rarely	Rarely	Rarely	Rarely	Yes	Rarely	Yes	Weekly	Everyday	No	Tap	No	No	Mostly_solid	No	No	None	No	None	No	No	None	Yes	Daily	Yes	Never	Never	Yes	No	154	56.4	23.8	101.7	70.7	74.7
NEPABR4734W	Tharu	27.6	84.5	124.1	Semi-urban	29	F	5	Married	4	2	MostlyRice	Twice_daily	Twice_daily	Rarely	Weekly	Rarely	Rarely	Yes	Rarely	Yes	Weekly	Everyday	Yes	Tap	No	No	Solid	Yes	No	None	No	None	No	No	None	No	None	Yes	Used_in_last_0-6mos	Never	Yes	No	154.9	49.7	20.7	96	61.3	86.7
NEPYUT9991Q	Tharu	27.6	84.5	124.1	Semi-urban	45	F	0	Married	3	4	MostlyRice	Twice_daily	Twice_daily	Rarely	Rarely	Rarely	Rarely	Yes	Rarely	Yes	Weekly	Everyday	Yes	Tap	No	No	Mostly_solid	No	No	None	No	None	No	No	None	Yes	Daily	Yes	Used_in_last_0-6mos	Never	Yes	No	150.7	48	21.1	127.7	84	75.7
NEPKVT4473Q	Tharu	27.6	84.5	124.1	Semi-urban	22	F	10	Single_or_unmarried	4	0	MostlyRice	Twice_daily	Twice_daily	Rarely	Rarely	Rarely	Rarely	No	None	Yes	Weekly	Seldom	Yes	Tap	No	No	Mostly_solid	No	No	None	No	None	No	No	None	Yes	Daily	Yes	Not_used_in_last_0-6mos	Never	Yes	No	146.7	42.5	19.7	106.7	71.3	71
NEPJIC4408O	Tharu	27.6	84.5	124.1	Semi-urban	38	F	0	Married	4	2	MostlyRice	Twice_daily	Twice_daily	Rarely	Rarely	Rarely	Rarely	Yes	Rarely	Yes	Weekly	Everyday	No	Tap	No	No	Solid	No	No	None	No	None	No	No	None	Yes	Daily	Yes	Not_used_in_last_0-6mos	Never	Yes	No	145.4	49.8	23.6	109.7	78.7	61.3
NEPLKI7505H	Tharu	27.6	84.5	129.8	Semi-urban	43	F	0	Married	4	4	MostlyRice	Twice_daily	Twice_daily	Rarely	Weekly	Rarely	Weekly	Yes	Regularly	Yes	Weekly	Mostly	Yes	Tubewell	Yes	Yes	Solid	No	No	None	No	None	No	Yes	Rarely	Yes	Less	Yes	Used_in_last_0-6mos	Never	Yes	No	152.8	56.7	24.3	101.7	79.3	87.3
NEPPDC0894J	Tharu	28.7	80.6	132.9	Semi-urban	65.5	F	0	Married	8	4	MostlyRice	Twice_daily	Twice_daily	Rarely	Rarely	Rarely	Rarely	Yes	Rarely	Yes	Weekly	Mostly	Yes	Tubewell	No	No	Solid	Yes	No	None	No	None	No	Yes	Rarely	Yes	Daily	Yes	Used_in_last_0-6mos	Never	Yes	No	151.6	41.3	18	113.3	77.3	76.7
NEPDVL2948O	Tharu	28.7	80.6	132.9	Semi-urban	35	F	0	Married	4	3	MostlyRice	Twice_daily	Twice_daily	Rarely	Rarely	Rarely	Rarely	Yes	Rarely	Yes	Weekly	Everyday	No	Tubewell	No	No	Solid	No	No	None	No	None	No	No	None	No	None	Yes	Used_in_last_0-6mos	Never	Yes	No	156.4	55	22.5	120.3	76.3	74.3
NEPZFV9989U	Tharu	28.7	80.6	132.9	Semi-urban	26	F	6	Married	11	1	MostlyRice	Twice_daily	Twice_daily	Rarely	Rarely	Rarely	Rarely	Yes	Regularly	Yes	Weekly	Seldom	No	Tubewell	No	No	Mostly_solid	No	Yes	D	No	None	No	No	None	Yes	Daily	Yes	Used_in_last_0-6mos	Never	Yes	Yes	143.5	42.3	20.5	119.3	76.3	86.3
NEPUVT0649C	Tharu	28.7	80.6	132.9	Semi-urban	22	F	11	Married	7	0	MostlyRice	Twice_daily	Twice_daily	Rarely	Rarely	Rarely	Rarely	Yes	Regularly	Yes	Weekly	Seldom	Yes	Tubewell	No	No	Solid	No	No	None	No	None	No	No	None	No	None	Yes	Not_used_in_last_0-6mos	Never	Yes	No	146.2	37.9	17.7	129.7	84.3	70.7
NEPXPJ6295N	Tharu	28.7	81.1	132.9	Semi-urban	48	F	0	Married	23	1	MostlyRice	Twice_daily	Twice_daily	Rarely	Rarely	Rarely	Rarely	Yes	Rarely	Yes	Weekly	Seldom	No	Tubewell	No	No	Mostly_solid	No	No	None	Yes	A	No	Yes	Rarely	Yes	Daily	Yes	Used_in_last_0-6mos	Never	Yes	No	143.9	39.4	19	115.7	73.3	78.7
NEPFAE1390T	Tharu	28.7	81.1	119.2	Semi-urban	23	F	10	Married	7	1	MostlyRice	Twice_daily	Twice_daily	Weekly	Weekly	Rarely	Rarely	Yes	Rarely	Yes	Weekly	Never	No	Tubewell	No	No	Mostly_solid	No	No	None	No	None	No	No	None	Yes	Less	Yes	Never	Never	Yes	No	160.8	45.9	17.8	105.3	69.3	81.7
NEPWEI9316G	Tharu	28.6	81	110.6	Semi-urban	22	F	12	Married	3	1	MostlyRice	Twice_daily	Twice_daily	Rarely	Rarely	Rarely	Rarely	Yes	Rarely	Yes	Weekly	Everyday	No	Tubewell	No	No	Mostly_solid	No	Yes	B	No	None	No	No	None	Yes	Daily	Yes	Not_used_in_last_0-6mos	Not_used_in_last_0-6mos	Yes	No	149.9	40	17.8	94	57.7	84.3
NEPMGI8141Z	Tharu	28.6	81	110.6	Semi-urban	23	F	10	Married	8	0	MostlyRice	Twice_daily	Twice_daily	Rarely	Weekly	Rarely	Rarely	Yes	Rarely	Yes	Weekly	Everyday	No	Tubewell	No	No	Mostly_solid	No	Yes	D	No	None	No	No	None	Yes	Daily	Yes	Not_used_in_last_0-6mos	Never	Yes	No	156.7	43.4	17.7	100.7	71	102
NEPIEH4840M	Tharu	28.6	81	110.6	Semi-urban	29	F	6	Married	9	2	MostlyRice	Twice_daily	Twice_daily	Rarely	Rarely	Rarely	Rarely	Yes	Rarely	Yes	Weekly	Everyday	No	Tubewell	No	No	Mostly_solid	No	No	None	No	None	No	No	None	No	None	Yes	Not_used_in_last_0-6mos	Not_used_in_last_0-6mos	Yes	No	153.7	50.7	21.5	109.7	63.3	99.3
NEPCKX4114B	Tharu	28.6	81	110.6	Semi-urban	30	F	0	Married	9	3	MostlyRice	Twice_daily	Twice_daily	Rarely	Rarely	Rarely	Rarely	No	None	Yes	Weekly	Everyday	No	Tubewell	No	No	Mostly_solid	No	No	None	No	None	No	Yes	Rarely	Yes	Daily	Yes	Never	Not_used_in_last_0-6mos	Yes	No	149.3	49.5	22.2	119	78	81
NEPXTG5882P	Tharu	27	85.4	27.1	Rural	35	F	4	Married	4	2	MostlyRice	Twice_daily	Twice_daily	Rarely	Rarely	Rarely	Rarely	Yes	Rarely	Yes	Weekly	Seldom	No	Tubewell	No	No	Mostly_solid	No	No	None	No	None	No	No	None	Yes	Less	Yes	Not_used_in_last_0-6mos	Never	Yes	No	148.7	41.5	18.8	102.7	74.3	63.7
NEPDSE4121H	Tharu	27	85.4	27.1	Rural	32	F	12	Married	8	2	MostlyRice	Twice_daily	Twice_daily	Rarely	Rarely	Rarely	Rarely	Yes	Rarely	No	None	Mostly	No	Tubewell	No	No	Mostly_solid	Yes	No	None	No	None	No	No	None	No	None	Yes	Not_used_in_last_0-6mos	Not_used_in_last_0-6mos	Yes	Yes	152.6	56.2	24.1	93.3	65.7	69.3
NEPITP7984V	Tharu	27	85.4	27.1	Rural	50	F	0	Married	4	2	MostlyRice	Twice_daily	Twice_daily	Rarely	Rarely	Rarely	Weekly	Yes	Rarely	No	None	Everyday	No	Tubewell	No	No	Solid	Yes	No	None	Yes	A	No	No	None	Yes	Daily	Yes	Used_in_last_0-6mos	Never	Yes	No	158.2	43.8	17.5	131	78.3	64.3
NEPYHK8671M	Tharu	27	85.4	27.1	Rural	50	F	0	Married	4	3	MostlyRice	Twice_daily	Twice_daily	Rarely	Rarely	Rarely	Rarely	Yes	Rarely	Yes	Weekly	Everyday	No	Tubewell	No	No	Solid	Yes	No	None	Yes	D	No	No	None	Yes	Daily	No	Never	Never	Yes	No	156.7	47.8	19.5	115.7	78	67
NEPUSW5579M	Tharu	27	85.4	27.1	Rural	50	F	0	Married	3	4	MostlyRice	Twice_daily	Twice_daily	Weekly	Weekly	Rarely	Rarely	Yes	Regularly	Yes	Rarely	Mostly	Yes	Tubewell	No	No	Mostly_solid	No	No	None	No	None	No	No	None	No	None	Yes	Used_in_last_0-6mos	Never	Yes	No	154.5	65.1	27.3	139	89	73.7
NEPJCB9319D	Tharu	27	85.4	27.1	Rural	61	F	2	Widow_widower	8	1	MostlyRice	Twice_daily	Twice_daily	Rarely	Rarely	Rarely	Weekly	Yes	Regularly	Yes	Rarely	Everyday	No	Tubewell	No	No	Mostly_solid	No	No	None	Yes	A	No	Yes	Rarely	Yes	Daily	Yes	Not_used_in_last_0-6mos	Never	No	No	150.2	49.9	22.1	102	63	92.3
NEPSMV9980Y	Tharu	27	85.4	27.1	Rural	50	F	0	Married	9	4	MostlyRice	Twice_daily	Twice_daily	Rarely	Weekly	Rarely	Weekly	Yes	Regularly	Yes	Rarely	Everyday	Yes	Tubewell	No	No	Mostly_solid	No	No	None	No	None	No	No	None	Yes	Daily	Yes	Not_used_in_last_0-6mos	Not_used_in_last_0-6mos	Yes	No	145	42.3	20.1	104	62.3	69.7
NEPHFJ1108R	Tharu	27	85.4	27.1	Rural	63	F	0	Married	7	5	MostlyRice	Twice_daily	Twice_daily	Weekly	Weekly	Rarely	Rarely	Yes	Rarely	Yes	Weekly	Everyday	No	Tubewell	No	No	Mostly_solid	No	No	None	Yes	C	No	Yes	Rarely	No	None	No	Not_used_in_last_0-6mos	Never	No	No	159.2	39.6	15.6	98	52	78.3
NEPAHU1578V	Tharu	27	85.4	27.1	Rural	40	F	0	Married	3	1	MostlyRice	Twice_daily	Twice_daily	Rarely	Weekly	Rarely	Rarely	No	None	Yes	Rarely	Mostly	Yes	Tubewell	No	No	Solid	Yes	No	None	No	None	No	No	None	No	None	Yes	Never	Never	Yes	No	146.8	55.9	25.9	128.7	98.3	103.3
NEPQON0739N	Tharu	27	85.4	27.1	Rural	30	F	0	Married	5	2	MostlyRice	Twice_daily	Twice_daily	Rarely	Weekly	Rarely	Rarely	Yes	Rarely	Yes	Weekly	Everyday	Yes	Tubewell	No	No	Solid	Yes	No	None	No	None	No	No	None	Yes	Daily	Yes	Not_used_in_last_0-6mos	Never	Yes	No	153.6	52.6	22.3	97.3	67.7	76
NEPKOC9381M	Tharu	27	85.4	27.1	Rural	35	F	9	Married	4	2	MostlyRice	Twice_daily	Twice_daily	Rarely	Rarely	Rarely	Rarely	Yes	Rarely	Yes	Rarely	Everyday	No	Tubewell	No	No	Solid	No	No	None	No	None	No	No	None	Yes	Daily	Yes	Used_in_last_0-6mos	Never	Yes	No	142.7	39	19.2	77.7	50.7	70.3
NEPZCK2011H	Tharu	27	85.4	27.1	Rural	29	F	10	Married	7	2	MostlyRice	Twice_daily	Twice_daily	Rarely	Rarely	Rarely	Rarely	Yes	Rarely	Yes	Rarely	Everyday	No	Tubewell	No	No	Solid	Yes	No	None	No	None	No	No	None	Yes	Less	Yes	Not_used_in_last_0-6mos	Never	Yes	Yes	154	49.5	20.9	100.7	72	89
NEPBKG1414X	Tharu	27	85.4	27.1	Rural	40	F	0	Married	5	3	MostlyRice	Twice_daily	Twice_daily	Rarely	Rarely	Rarely	Rarely	Yes	Rarely	Yes	Weekly	Everyday	Yes	Tubewell	No	No	Solid	Yes	No	None	No	None	No	No	None	Yes	Daily	Yes	Never	Never	Yes	No	153.7	58.5	24.8	115.3	73.7	73.3
NEPTLU0199N	Tharu	27	85.4	27.1	Rural	24	F	12	Married	9	1	MostlyRice	Twice_daily	Twice_daily	Rarely	Rarely	Rarely	Rarely	Yes	Regularly	Yes	Weekly	Everyday	No	Tubewell	No	No	Mostly_solid	No	No	None	No	None	No	No	None	Yes	Less	Yes	Not_used_in_last_0-6mos	Never	Yes	No	155.9	55.7	22.9	113.3	72.7	93.3
NEPBWX9990H	Tharu	27	85.4	27.1	Rural	50	F	0	Married	5	6	MostlyRice	Twice_daily	Twice_daily	Weekly	Rarely	Rarely	Weekly	Yes	Regularly	Yes	Weekly	Mostly	No	Tubewell	No	No	Mostly_solid	No	No	None	No	None	No	No	None	Yes	Daily	Yes	Never	Never	Yes	No	149.1	56.1	25.2	167.3	85	107.3
NEPYZT0687L	Tharu	27	85.4	27.1	Rural	23	F	0	Married	10	2	MostlyRice	Twice_daily	Twice_daily	Weekly	Weekly	Rarely	Rarely	Yes	Rarely	Yes	Weekly	Everyday	No	Tubewell	No	No	Solid	Yes	No	None	No	None	No	No	None	Yes	Daily	Yes	Not_used_in_last_0-6mos	Never	Yes	No	151.6	40.3	17.5	100	69	87
NEPZQT6188U	Tharu	27	85.4	27.1	Rural	50	F	0	Married	7	4	MostlyRice	Twice_daily	Twice_daily	Rarely	Rarely	Rarely	Rarely	Yes	Rarely	Yes	Rarely	Everyday	No	Tubewell	No	No	Solid	No	No	None	No	None	No	No	None	Yes	Daily	Yes	Used_in_last_0-6mos	Never	Yes	No	150.5	42.6	18.8	87.7	58.7	78
NEPIHD7228V	Tharu	28.7	80.6	135.9	Semi-urban	42	M	5	Married	6	4	MostlyRice	Twice_daily	Twice_daily	Rarely	Rarely	Rarely	Rarely	Yes	Regularly	Yes	Rarely	Seldom	No	Tubewell	No	No	Solid	No	No	None	Yes	A	Yes	No	None	Yes	Daily	Yes	Not_used_in_last_0-6mos	Never	Yes	No	170.4	70.7	24.3	122.7	78	69.7
NEPEHO5114X	Tharu	28.7	80.6	135.9	Semi-urban	55	M	6	Married	16	7	MostlyRice	Twice_daily	Twice_daily	Weekly	Weekly	Rarely	Rarely	No	None	Yes	Rarely	Never	No	Tubewell	No	No	Solid	No	No	None	No	None	No	No	None	Yes	Less	Yes	Used_in_last_0-6mos	Never	Yes	No	160.5	66.1	25.7	116.7	73	54.3
NEPJZP8485T	Tharu	28.7	80.6	135.9	Semi-urban	65	M	3	Married	8	6	MostlyRice	Twice_daily	Twice_daily	Rarely	Rarely	Rarely	Rarely	Yes	Rarely	No	None	Never	Yes	Tubewell	No	No	Solid	No	No	None	No	None	Yes	No	None	Yes	Less	Yes	Used_in_last_0-6mos	Never	Yes	No	163.6	47.7	17.8	104	78	78.3
NEPYSE4322C	Tharu	28.7	80.6	135.9	Semi-urban	27	M	8	Married	5	3	MostlyRice	Twice_daily	Twice_daily	Rarely	Rarely	Rarely	Rarely	Yes	Rarely	Yes	Rarely	Seldom	No	Tubewell	No	No	Solid	Yes	No	None	No	None	Yes	No	None	No	None	No	Not_used_in_last_0-6mos	Never	Yes	No	164.4	56.6	20.9	118.3	84.3	71.7
NEPMMD4304D	Tharu	28.7	80.6	132.9	Semi-urban	72	M	8	Married	30	10	MostlyRice	Twice_daily	Twice_daily	Rarely	Rarely	Rarely	Weekly	Yes	Rarely	Yes	Rarely	Never	No	Tubewell	No	No	Solid	No	No	None	No	None	No	No	None	Yes	Less	Yes	Used_in_last_0-6mos	Never	Yes	No	153	47.9	20.5	186.7	90.3	74.3
NEPMVZ9671V	Tharu	28.7	80.6	132.9	Semi-urban	34	M	12	Married	8	4	MostlyRice	Twice_daily	Twice_daily	Weekly	Weekly	Rarely	Rarely	Yes	Rarely	Yes	Rarely	Everyday	No	Tubewell	Yes	Yes	Mostly_solid	No	No	None	No	None	No	No	None	No	None	Yes	Used_in_last_0-6mos	Never	Yes	No	174	86.5	28.6	133.3	98.7	78
NEPNWP4572J	Tharu	28.7	80.6	132.9	Semi-urban	73	M	7	Married	14	7	MostlyRice	Twice_daily	Twice_daily	Rarely	Rarely	Rarely	Rarely	Yes	Rarely	Yes	Rarely	Seldom	No	Tubewell	No	No	Solid	Yes	No	None	No	None	No	No	None	Yes	Less	Yes	Never	Never	Yes	No	171.5	51.9	17.6	121.7	69	58.3
NEPOEJ3295Z	Tharu	28.7	80.6	136.6	Semi-urban	51	M	2	Married	5	4	MostlyRice	Twice_daily	Twice_daily	Weekly	Weekly	Rarely	Weekly	Yes	Regularly	No	None	Everyday	Yes	Tubewell	No	No	Mostly_solid	No	No	None	Yes	B	Yes	No	None	Yes	Daily	Yes	Used_in_last_0-6mos	Never	Yes	No	162.7	51.8	19.6	167	100.7	75
NEPPBD9792K	Tharu	28.7	80.6	128.3	Semi-urban	50	M	0	Married	9	1	MostlyRice	Twice_daily	Twice_daily	Rarely	Rarely	Rarely	Rarely	Yes	Rarely	Yes	Rarely	Never	No	Tubewell	No	No	Mostly_solid	No	No	None	Yes	B	No	Yes	Rarely	Yes	Less	Yes	Used_in_last_0-6mos	Never	Yes	No	161.7	47.4	18.1	90.3	59.3	92.3
NEPVKM3103J	Tharu	28.7	80.6	135.9	Semi-urban	28	F	9	Married	9	1	MostlyRice	Twice_daily	Twice_daily	Rarely	Rarely	Rarely	Rarely	No	None	Yes	Weekly	Mostly	No	Tubewell	No	No	Mostly_solid	No	No	None	No	None	No	No	None	Yes	Less	Yes	Never	Never	Yes	No	155.1	50	20.8	113.7	79	88.7
NEPDTP4558W	Tharu	28.7	80.6	135.9	Semi-urban	44	M	0	Married	5	3	MostlyRice	Twice_daily	Twice_daily	Rarely	Rarely	Rarely	Rarely	Yes	Rarely	Yes	Daily	Seldom	No	Tubewell	No	No	Solid	No	No	None	No	None	No	No	None	Yes	Daily	Yes	Not_used_in_last_0-6mos	Never	Yes	No	148.6	37.6	17	104	64.7	67
NEPQSK1848W	Tharu	28.7	80.6	135.9	Semi-urban	35	F	0	Married	7	3	MostlyRice	Twice_daily	Twice_daily	Rarely	Rarely	Rarely	Rarely	Yes	Rarely	Yes	Weekly	Seldom	Yes	Tubewell	No	No	Solid	No	No	None	No	None	No	No	None	Yes	Less	Yes	Never	Never	Yes	No	150.2	42.5	18.8	125.3	83.3	62.7
NEPKOL2204A	Tharu	28.7	80.6	135.9	Semi-urban	32	F	0	Married	3	2	MostlyRice	Twice_daily	Twice_daily	Rarely	Rarely	Rarely	Rarely	Yes	Rarely	Yes	Rarely	Everyday	No	Tubewell	No	No	Solid	No	No	None	No	None	No	No	None	Yes	Daily	Yes	Never	Never	Yes	No	158.3	62.5	24.9	143.7	85	74
NEPTCJ5237W	Tharu	28.7	80.6	135.9	Semi-urban	45	F	0	Married	6	4	MostlyRice	Twice_daily	Twice_daily	Rarely	Rarely	Rarely	Rarely	No	None	Yes	Rarely	Mostly	No	Tubewell	No	No	Mostly_solid	No	No	None	No	None	No	No	None	No	None	Yes	Not_used_in_last_0-6mos	Never	Yes	No	157.6	58.5	23.6	118	77.7	64.3
NEPVRS6174E	Tharu	28.7	80.6	135.9	Semi-urban	22	F	7	Married	7	0	MostlyRice	Twice_daily	Twice_daily	Weekly	Weekly	Rarely	Rarely	Yes	Rarely	Yes	Rarely	Seldom	No	Tubewell	No	No	Solid	Yes	No	None	No	None	No	No	None	Yes	Less	No	Never	Never	Yes	No	156.2	49.1	20.1	113	81.3	64.7
NEPAGG7268X	Tharu	28.7	80.6	135.9	Semi-urban	30	F	0	Married	5	3	MostlyRice	Twice_daily	Twice_daily	Rarely	Rarely	Rarely	Rarely	Yes	Rarely	Yes	Rarely	Everyday	No	Tubewell	No	No	Solid	Yes	No	None	No	None	No	No	None	No	None	No	Never	Never	Yes	No	153.4	52.4	22.3	106.7	71.7	66.3
NEPBXK5876Y	Tharu	28.7	80.6	132.9	Semi-urban	20	F	12	Single_or_unmarried	7	0	MostlyRice	Twice_daily	Twice_daily	Rarely	Rarely	Rarely	Rarely	No	None	Yes	Rarely	Seldom	Yes	Tubewell	No	No	Solid	No	Yes	D	No	None	No	No	None	Yes	Daily	No	Never	Never	Yes	No	155.8	41.9	17.3	106.7	79.3	76
NEPNYF0235O	Tharu	28.7	80.6	132.9	Semi-urban	32	F	0	Married	8	4	MostlyRice	Twice_daily	Twice_daily	Weekly	Weekly	Rarely	Rarely	Yes	Regularly	Yes	Rarely	Seldom	Yes	Tubewell	Yes	Yes	Mostly_solid	No	No	None	No	None	No	No	None	Yes	Less	Yes	Not_used_in_last_0-6mos	Never	Yes	No	146.2	47.2	22.1	113	77.3	78.7
NEPDRV7894G	Tharu	28.7	80.6	136.6	Semi-urban	52	F	0	Married	7	4	MostlyRice	Twice_daily	Twice_daily	Rarely	Rarely	Rarely	Rarely	Yes	Rarely	Yes	Rarely	Seldom	Yes	Tubewell	No	No	Solid	No	No	None	No	None	No	No	None	Yes	Less	Yes	Used_in_last_0-6mos	Never	Yes	No	161.5	47.7	18.3	100.7	65.7	59.7
NEPHPN1709K	Tharu	28.7	80.6	136.6	Semi-urban	35	F	0	Married	6	3	MostlyRice	Twice_daily	Twice_daily	Rarely	Rarely	Rarely	Rarely	Yes	Rarely	No	None	Seldom	No	Tubewell	No	No	Mostly_nonsolid	No	No	None	No	None	No	No	None	Yes	Less	Yes	Used_in_last_0-6mos	Never	Yes	No	158.2	52.6	21	147	104.3	96.7
NEPYIX3664K	Tharu	28.7	80.6	128.3	Semi-urban	40	F	0	Married	8	4	MostlyRice	Twice_daily	Twice_daily	Rarely	Rarely	Rarely	Rarely	Yes	Rarely	Yes	Rarely	Everyday	Yes	Tubewell	No	No	Solid	No	No	None	No	None	No	No	None	Yes	Daily	Yes	Used_in_last_0-6mos	Never	Yes	No	159	45.3	17.9	110.7	80	77
NEPUXE9798R	Tharu	28.7	80.6	128.3	Semi-urban	25	F	2	Married	16	1	MostlyRice	Twice_daily	Twice_daily	Rarely	Rarely	Rarely	Rarely	Yes	Rarely	Yes	Rarely	Everyday	No	Tubewell	No	No	Solid	No	No	None	No	None	No	No	None	Yes	Daily	Yes	Not_used_in_last_0-6mos	Never	Yes	No	155.1	48.2	20	118.3	83.7	79.3
NEPPOA5189T	Tharu	28.7	80.6	128.3	Semi-urban	35	F	0	Married	8	2	MostlyRice	Twice_daily	Twice_daily	Rarely	Rarely	Rarely	Rarely	Yes	Regularly	Yes	Rarely	Everyday	No	Tubewell	No	No	Solid	No	No	None	No	None	No	No	None	Yes	Less	Yes	Used_in_last_0-6mos	Never	Yes	No	147.8	51.3	23.5	132.3	87.7	73.3
NEPMEE5201F	Tharu	28.7	80.6	128.3	Semi-urban	26	F	8	Married	4	2	MostlyRice	Twice_daily	Twice_daily	Rarely	Weekly	Rarely	Rarely	Yes	Rarely	Yes	Rarely	Everyday	No	Tubewell	No	No	Solid	No	No	None	No	None	No	No	None	Yes	Less	Yes	Used_in_last_0-6mos	Never	Yes	No	153.7	40.8	17.3	103	69.3	68.3
NEPZDA6174H	Tharu	28.7	80.6	128.3	Semi-urban	50	F	0	Widow_widower	7	4	MostlyRice	Twice_daily	Twice_daily	Rarely	Rarely	Rarely	Weekly	Yes	Regularly	Yes	Rarely	Seldom	No	Tubewell	No	No	Solid	No	No	None	Yes	A	No	No	None	No	None	Yes	Used_in_last_0-6mos	Never	Yes	No	160.3	50.1	19.5	103	66	61.7
NEPIKS3802L	Tharu	28.7	80.6	128.3	Semi-urban	35	F	0	Married	5	2	MostlyRice	Twice_daily	Twice_daily	Rarely	Rarely	Rarely	Weekly	Yes	Regularly	Yes	Rarely	Mostly	No	Tubewell	No	No	Solid	Yes	No	None	No	None	No	No	None	Yes	Daily	No	Never	Never	Yes	No	147.5	52.1	23.9	108	73.3	86
[truncated: 2 more columns]
